# Supplementary material for: HexSDF Is Required for Synthesis of a Novel Glycolipid That Mediates Daptomycin and Bacitracin Resistance in C. difficile
Source: mBio. 2023 Feb 14;14(2):e03397-22. doi: 10.1128/mbio.03397-22 (PMC10128005; doi:10.1128/mbio.03397-22)
Supplement: TABLE S2 [file mbio.03397-22-s0002.xlsx]

## Sheet: Table S2 - Full RNA-seq
Table S2 - WT v ∆hexRK (Expression of ∆hexRK/WT) RNA-seq Full Dataset
Gene ID	log2FoldChange	pvalue	Gene Annotation
CDR20291_0001	-0.36421	0.457668	putative small-molecule-binding protein
CDR20291_0002	-0.359478	0.524928	putative mechanosensitive ion channel protein
CDR20291_0003	-0.159437	0.69842	seryl-tRNA synthetase
CDR20291_0004	-0.307841	0.195613	putative cytosine/adenosine deaminase
CDR20291_0005	-0.380148	0.682228	DNA polymerase III subunit gamma/tau
CDR20291_0006	-0.428721	0.434378	conserved hypothetical protein
CDR20291_0007	-0.505615	0.348151	recombination protein
CDR20291_0008	0.187473	0.520797	putative glycosyl transferase
CDR20291_0009	-0.314167	0.701224	conserved hypothetical protein
CDR20291_0010	-0.249609	0.723222	pyruvate carboxylase
CDR20291_0011	1.11031	0.0468526	putative translation elongation factor
CDR20291_0012	-0.331583	0.481314	transcriptional regulator
CDR20291_0013	-0.121875	0.765753	putative DNA repair protein
CDR20291_0014	-0.201327	0.586021	putative ATP:guanido phosphotransferase
CDR20291_0015	-0.143853	0.668548	ATP-dependent Clp protease
CDR20291_0016	0.160516	0.525849	DNA repair protein
CDR20291_0017	0.0339924	0.921298	putative DNA-binding protein
CDR20291_0018	0.0447228	0.853913	putative membrane protein
CDR20291_0019	0.0841656	0.771663	putative membrane protein
CDR20291_0020	-0.16278	0.724696	AraC-family transcriptional regulator
CDR20291_0021	-0.38345	0.600862	putative beta-glucosidase
CDR20291_0022	0.16565	0.745458	putative beta-xylosidase
CDR20291_0023	0.111702	0.846094	putative xylose transporter
CDR20291_0024	-0.452113	0.356673	transcriptional regulator
CDR20291_0025	0.0683852	0.89084	acetoin:2,6-dichlorophenolindophenol oxidoreductase alpha subunit
CDR20291_0026	-0.289951	0.502416	acetoin:2,6-dichlorophenolindophenol oxidoreductase beta subunit
CDR20291_0027	-0.151566	0.732305	E2 component of acetoin dehydrogenase enzyme system (dihydrolipoamide acetyltransferase)
CDR20291_0028	-0.219994	0.544703	E3 component of acetoin dehydrogenase enzyme system (dihydrolipoyl dehydrogenase)
CDR20291_0029	0.392829	0.255804	putative transcription antiterminator
CDR20291_0030	0.662411	0.325647	PTS system, IIa component
CDR20291_0031	0.0969592	0.913516	PTS system, IIb component
CDR20291_0032	-0.273791	0.530139	PTS system, IIc component
CDR20291_0033	0.493657	0.818551	putative membrane protein
CDR20291_0034	-0.560698	0.500412	putative sugar-phosphate aldolase
CDR20291_0035	-0.254513	0.641374	putative lipoate-protein ligase
CDR20291_0036	0.0446358	0.874326	2-C-methyl-D-erythritol 4-phosphate cytidylyltransferase
CDR20291_0037	0.16375	0.632026	2-C-methyl-D-erythritol 2,4-cyclodiphosphate synthase
CDR20291_0038	-0.0195629	0.973853	prolyl-tRNA synthetase
CDR20291_0039	-0.262229	0.640619	putative dual-specificity prolyl/cysteinyl-tRNA synthetase
CDR20291_0040	-0.243637	0.569556	glutamyl-tRNA synthetase
CDR20291_0041	0.0336828	0.881748	cysteinyl-tRNA synthetase
CDR20291_0042	-0.168822	0.607076	conserved hypothetical protein
CDR20291_0043	-0.0547936	0.872453	thymidylate synthase
CDR20291_0044	-0.0447684	0.91038	dihydrofolate reductase region
CDR20291_0045	-0.0362143	0.899128	putative uncharacterized protein
CDR20291_0046	-0.0159644	0.954187	thiamine biosynthesis protein thic
CDR20291_0047	0.011907	0.972346	putative thymidylate synthase
CDR20291_0048	-0.291906	0.453081	putative tRNA/rRNA methyltransferase
CDR20291_0049	-0.0434511	0.896686	conserved hypothetical protein
CDR20291_0050	0.326228	0.474963	RNA polymerase sigma-H factor
CDR20291_0051	-0.113645	0.795563	elongation factor TU
CDR20291_0052	-0.115874	0.734254	50S ribosomal protein L33
CDR20291_0053	0.0108117	0.973461	preprotein translocase SecE subunit
CDR20291_0054	-0.0684811	0.844989	transcription antitermination protein
CDR20291_0055	-0.0794021	0.827094	50S ribosomal protein L11
CDR20291_0056	-0.0453467	0.895001	50S ribosomal protein L1
CDR20291_0057	-0.0693231	0.868918	50S ribosomal protein L10
CDR20291_0058	-0.128989	0.777323	50S ribosomal protein L7/L12
CDR20291_0059	-0.395085	0.643007	NADP-dependent 7-alpha-hydroxysteroid dehydrogenase
CDR20291_0060	0.00847398	0.983276	DNA-directed RNA polymerase beta chain
CDR20291_0061	-0.002854	0.994418	DNA-directed RNA polymerase beta' chain
CDR20291_0062	-0.177428	0.653282	30S ribosomal protein S12
CDR20291_0063	-0.16187	0.695454	30S ribosomal protein S7
CDR20291_0064	-0.0536257	0.845808	translation elongation factor G
CDR20291_0065	-0.124057	0.767267	elongation factor TU
CDR20291_0066	-0.184339	0.682927	30S ribosomal protein S10
CDR20291_0067	-0.033458	0.921109	50S ribosomal protein L3
CDR20291_0068	-0.117745	0.798212	50S ribosomal protein L4
CDR20291_0069	-0.0638777	0.858243	50S ribosomal protein L23
CDR20291_0070	0.0349091	0.907161	50S ribosomal protein L2
CDR20291_0071	0.0297153	0.921282	30S ribosomal protein S19
CDR20291_0072	0.00282062	0.992905	50S ribosomal protein L22
CDR20291_0073	-0.0751009	0.804176	30S ribosomal protein S3
CDR20291_0074	-0.064303	0.89011	50S ribosomal protein L16
CDR20291_0075	-0.184831	0.672497	50S ribosomal protein L29
CDR20291_0076	0.118804	0.714498	30S ribosomal protein S17
CDR20291_0077	-0.0517239	0.879447	50S ribosomal protein L14
CDR20291_0078	0.0909835	0.782746	50S ribosomal protein L24
CDR20291_0079	-0.0359707	0.9127	50S ribosomal protein L5
CDR20291_0080	-0.24161	0.680276	30S ribosomal protein S14
CDR20291_0081	-0.160144	0.708123	30S ribosomal protein S8
CDR20291_0082	-0.0790358	0.812607	50S ribosomal protein L6
CDR20291_0083	-0.184519	0.700091	50S ribosomal protein L18
CDR20291_0084	-0.0543329	0.865142	30S ribosomal protein S5
CDR20291_0085	-0.0916942	0.814563	50S ribosomal protein L30
CDR20291_0086	0.0365592	0.889196	50S ribosomal protein L15
CDR20291_0087	-0.01755	0.941688	preprotein translocase SecY subunit
CDR20291_0088	-0.0528486	0.853007	adenylate kinase
CDR20291_0089	-0.0791706	0.800856	methionine aminopeptidase
CDR20291_0090	-0.00587346	0.983449	putative ribosomal protein
CDR20291_0091	-0.174172	0.64151	translation initiation factor IF-1
CDR20291_0092	-0.307165	0.437351	50S ribosomal protein L36
CDR20291_0093	-0.256877	0.536919	30S ribosomal protein S13
CDR20291_0094	-0.0993228	0.778104	30S ribosomal protein S11
CDR20291_0095	0.0322215	0.901925	30S ribosomal protein S4
CDR20291_0096	-0.190368	0.524605	DNA-directed RNA polymerase alpha chain
CDR20291_0097	-0.344294	0.330379	50S ribosomal protein L17
CDR20291_0098	-0.134748	0.693236	ABC transporter, ATP-binding protein
CDR20291_0099	0.0168853	0.950383	ABC transporter, ATP-binding protein
CDR20291_0100	-0.0139992	0.951395	ABC transporter, permease protein
CDR20291_0101	0.0626478	0.784637	tRNA pseudouridine synthase 1
CDR20291_0102	-0.311187	0.456382	50S ribosomal protein L13 (pseudogene)
CDR20291_0103	-0.390039	0.297561	30S ribosomal protein S9
CDR20291_0104	-0.636316	0.566813	germination-specific N-acetylmuramoyl-L-alanine amidase
CDR20291_0105	-0.273378	0.498638	aspartate aminotransferase
CDR20291_0106	0.191762	0.665699	anaerobic ribonucleoside-triphosphate reductase
CDR20291_0107	0.284179	0.384285	anaerobic ribonucleoside-triphosphate reductase activating protein
CDR20291_0108	-0.327832	0.306189	putative membrane protein
CDR20291_0109	-0.148815	0.662105	putative exported protein
CDR20291_0110	0.910612	0.56732	hypothetical protein
CDR20291_0111	-0.32893	0.633572	phosphate butyryltransferase
CDR20291_0112	-0.200674	0.75237	butyrate kinase
CDR20291_0113	-0.144795	0.842536	putative ATP/GTP-binding protein
CDR20291_0114	-0.0637604	0.929832	ferredoxin
CDR20291_0115	-0.114545	0.868611	putative oxidoreductase, thiamine diP-binding subunit
CDR20291_0116	-0.113522	0.873497	putative subunit of oxidoreductase
CDR20291_0117	-0.204652	0.774542	putative subunit of oxidoreductase
CDR20291_0118	0.0740001	0.876826	phosphoglucomutase/phosphomannomutase mutase
CDR20291_0119	0.140769	0.774213	glucosamine--fructose-6-phosphate aminotransferase, isomerising
CDR20291_0120	0.213226	0.462685	putative thiosulfate sulfurtransferase
CDR20291_0121	0.149885	0.698108	putative exported protein
CDR20291_0122	0.158695	0.631888	UDP-N-acetylglucosamine 1-carboxyvinyltransferase 1
CDR20291_0123	0.100019	0.774701	stage II sporulation protein D
CDR20291_0124	-0.0701952	0.870694	putative cell wall endopeptidase
CDR20291_0125	0.726989	0.60623	stage III sporulation protein D
CDR20291_0126	-0.0430228	0.933987	rod shape-determining protein
CDR20291_0127	0.0424234	0.918598	(3R)-hydroxymyristoyl-[acyl carrier protein] dehydratase
CDR20291_0128	-0.272692	0.699135	conserved hypothetical protein
CDR20291_0129	-0.295035	0.388856	S-adenosylmethionine synthetase
CDR20291_0130	-0.00188109	0.998332	putative membrane protein
CDR20291_0131	-0.162526	0.563995	putative DNA-binding protein
CDR20291_0132	-0.0740747	0.759263	putative phosphoribosyl transferase (putative competence protein)
CDR20291_0133	-0.118869	0.724288	putative transcription antiterminator
CDR20291_0134	-1.21653	0.106202	PTS system, IIa component
CDR20291_0135	-0.0976249	0.814099	PTS system, IIb component
CDR20291_0136	0.0995302	0.76662	PTS system, IIc component
CDR20291_0137	-0.178224	0.696436	conserved hypothetical protein
CDR20291_0138	0.0568871	0.923029	glycosylasparaginase
CDR20291_0139	-0.0618482	0.919682	putative peptidase
CDR20291_0140	-0.17514	0.674836	putative copper homeostasis protein
CDR20291_0141	-0.0251596	0.977846	putative RNA-binding protein
CDR20291_0142	0.134328	0.657123	preprotein translocase SecA subunit
CDR20291_0143	0.07284	0.795977	peptide chain release factor 2
CDR20291_0144	-0.026959	0.92745	putative RNA-binding protein
CDR20291_0145	0.0546462	0.863294	putative amidohydrolase
CDR20291_0146	-0.109396	0.735922	putative riboflavin transporter
CDR20291_0147	0.207327	0.767116	conserved hypothetical protein
CDR20291_0148	0.258983	0.474999	putative ATP/GTP hydrolase
CDR20291_0149	0.11463	0.718647	putative glycoprotease
CDR20291_0150	-0.0539742	0.885682	putative ribosomal-protein-alanine acetyltransferase
CDR20291_0151	0.134386	0.757066	probable glycoprotease
CDR20291_0152	-0.16302	0.596669	4-hydroxyphenylacetate decarboxylase, catalytic subunit
CDR20291_0153	-0.138779	0.745066	4-hydroxyphenylacetate decarboxylase, regulatory subunit
CDR20291_0154	-0.10503	0.733423	4-hydroxyphenylacetate decarboxylase, activating subunit
CDR20291_0155	-0.102971	0.829042	putative membrane-associated CAAX amino terminal protease
CDR20291_0156	0.133748	0.782773	putative uncharacterized protein
CDR20291_0157	-0.14734	0.797471	putative glyoxalase
CDR20291_0158	-1.78466e-05	0.999977	putative two-component response regulator
CDR20291_0159	0.593436	0.405818	putative lantibiotic ABC transporter, ATP-binding protein
CDR20291_0160	0.538015	0.497923	Radical SAM-family protein
CDR20291_0161	0.329267	0.647829	hypothetical protein
CDR20291_0162	1.02538	0.203774	hypothetical protein
CDR20291_0163	-0.160516	0.765579	hypothetical protein
CDR20291_0164	0.193415	0.819757	putative membrane protein
CDR20291_0165	-0.107154	0.840221	putative amino acid transporter
CDR20291_0166	-0.277085	0.570196	putative amidohydrolase/peptidase
CDR20291_0167	-0.191129	0.703613	putative sigma-54-dependent transcriptional regulator
CDR20291_0168	0.302603	0.569402	putative cyclic nucleotide-binding protein
CDR20291_0169	0.130435	0.748807	putative drug/sodium antiporter
CDR20291_0170	0.00813379	0.984726	putative ABC transporter, ATP-binding protein
CDR20291_0171	-0.223794	0.76765	putative redox-sensing transcriptional repressor
CDR20291_0172	-0.333831	0.471929	conserved hypothetical protein
CDR20291_0173	-0.662445	0.509668	ferredoxin
CDR20291_0174	0.000189305	0.999418	putative lipoprotein
CDR20291_0175	-0.0354189	0.941411	putative oxidoreductase, acetyl-CoA synthase subunit
CDR20291_0176	-0.0678607	0.896017	putative oxidoreductase, electron transfer subunit
CDR20291_0177	-0.161595	0.718927	putative oxidoreductase, NAD/FAD binding subunit
CDR20291_0178	-0.112304	0.846048	cyclopropane-fatty-acyl-phospholipid synthase
CDR20291_0179	0.0695393	0.873275	putative ATP-binding protein
CDR20291_0180	-0.101894	0.890123	NAD-specific glutamate dehydrogenase
CDR20291_0181	-0.437439	0.38856	putative uncharacterized protein
CDR20291_0182	-0.14433	0.781592	putative membrane-associated metalloprotease
CDR20291_0183	-0.110736	0.856493	putative membrane protein precursor (pseudogene);pseudo=true;
CDR20291_0184	-0.277142	0.411155	putative cell wall hydrolase
CDR20291_0185	-0.260515	0.649138	aspartate carbamoyltransferase catalytic chain
CDR20291_0186	-0.31867	0.599993	dihydroorotate dehydrogenase electron transfer subunit
CDR20291_0187	-0.378066	0.488308	dihydroorotate dehydrogenase, catalytic subunit
CDR20291_0188	-0.283891	0.555039	orotate phosphoribosyltransferase
CDR20291_0189	-0.0869917	0.817645	putative ketopantoate reductase
CDR20291_0190	-0.0808299	0.788273	LysR-family transcriptional regulator
CDR20291_0191	0.117741	0.814309	putative membrane protein
CDR20291_0192	0.179739	0.587138	putative DNA glycosylase (DNA repair protein)
CDR20291_0193	0.337241	0.355806	cardiolipin synthetase
CDR20291_0194	0.101462	0.785345	10 kDa chaperonin
CDR20291_0195	0.109617	0.741443	60 kDa chaperonin
CDR20291_0196	-0.72656	0.343837	putative membrane protein
CDR20291_0197	0.798314	0.351709	putative uncharacterized protein (pseudogene);pseudo=true;
CDR20291_0198	-0.219041	0.438584	GMP synthase, glutamine-hydrolyzing
CDR20291_0199	-0.225987	0.349634	putative membrane-associated nucleotidase
CDR20291_0200	0.0693332	0.819478	putative uncharacterized protein
CDR20291_0201	-0.445483	0.389286	putative uncharacterized protein
CDR20291_0202	-0.111604	0.837634	putative chromate transporter
CDR20291_0203	0.0659368	0.91006	conserved hypothetical protein
CDR20291_0204	0.243374	0.514589	putative DNA repair protein
CDR20291_0205	0.0714971	0.842634	putative signaling protein
CDR20291_0206	-0.923034	0.154994	putative transcription antiterminator
CDR20291_0207	-1.47317	0.0350735	PTS system, IIa component
CDR20291_0208	-0.849195	0.181902	PTS system, IIc component
CDR20291_0209	-0.789584	0.20283	PTS system, IIb component
CDR20291_0210	-0.88023	0.214345	putative sugar-phosphate kinase
CDR20291_0211	-0.440322	0.372895	putative hydrolase
CDR20291_0212	-0.261581	0.595266	putative spore coat protein
CDR20291_0213	-0.555664	0.422823	conserved hypothetical protein
CDR20291_0214	-0.152592	0.83095	putative nitroreductase
CDR20291_0215	0.0526768	0.913572	phosphoribosylaminoimidazole carboxylase catalytic subunit
CDR20291_0216	0.224554	0.594206	phosphoribosylaminoimidazole-succinocarboxamide synthase
CDR20291_0217	-0.128284	0.793304	amidophosphoribosyltransferase
CDR20291_0218	-0.0788263	0.875028	phosphoribosylformylglycinamidine cyclo-ligase
CDR20291_0219	-0.0528671	0.914839	phosphoribosylglycinamide formyltransferase
CDR20291_0220	0.0776289	0.875931	bifunctional purine biosynthesis protein
CDR20291_0221	0.0871093	0.847323	phosphoribosylamine--glycine ligase
CDR20291_0222	0.102689	0.822042	formylglycinamidine ribonucleotide synthetase
CDR20291_0223	-0.130475	0.742992	dtdp-4-dehydrorhamnose reductase
CDR20291_0224	-0.296968	0.490603	glucose-1-phosphate thymidylyltransferase
CDR20291_0225	-0.252019	0.421296	dtdp-4-dehydrorhamnose 3,5-epimerase
CDR20291_0226	-0.282737	0.47851	dtdp-glucose 4,6-dehydratase
CDR20291_0227	-0.148768	0.708786	putative transglycosylase
CDR20291_0228	-0.401208	0.299469	conserved hypothetical protein
CDR20291_0229	-0.367541	0.43417	flagellar motor switch protein
CDR20291_0230	-1.24578	0.392793	negative regulator of flagellin synthesis (anti-sigma-d factor)
CDR20291_0231	-0.787459	0.132036	putative flagellar biosynthesis protein
CDR20291_0232	-0.618795	0.160451	putative flagellar hook-associated protein
CDR20291_0233	-0.742127	0.128036	flagellar hook-associated protein
CDR20291_0234	-0.709548	0.141147	conserved hypothetical protein
CDR20291_0235	-0.140859	0.8021	carbon storage regulator
CDR20291_0236	-0.435499	0.446171	flagellar protein FliS
CDR20291_0237	-0.546402	0.31038	flagellar protein
CDR20291_0238	-0.592124	0.200546	flagellar cap protein
CDR20291_0239	-0.641549	0.160497	conserved hypothetical protein
CDR20291_0240	-0.687888	0.274982	flagellin subunit
CDR20291_0241	-0.523542	0.232976	putative glycosyltransferase
CDR20291_0242	-0.278861	0.490546	glycosyl transferase family 2
CDR20291_0243	-0.32393	0.452625	glycosyl transferase, group 2 family
CDR20291_0244	-0.21239	0.614621	putative uncharacterized protein
CDR20291_0245	-0.377748	0.428465	putative carbamoyl-phosphate-synthetase
CDR20291_0246	-0.264363	0.569317	putative ornithine cyclodeaminase
CDR20291_0247	-0.122751	0.792619	putative uncharacterized protein
CDR20291_0248	-0.160662	0.790268	flagellar basal-body rod protein
CDR20291_0249	-0.399936	0.447614	flagellar basal-body rod protein
CDR20291_0250	-0.342548	0.500298	flagellar hook-basal body complex protein
CDR20291_0251	-0.34828	0.461708	flagellar M-ring protein
CDR20291_0252	-0.424878	0.234902	flagellar motor switch protein
CDR20291_0253	-0.340972	0.42288	flagellar assembly protein
CDR20291_0254	-0.472965	0.366629	flagellum-specific ATP synthase
CDR20291_0255	-0.450141	0.47713	flagellar protein
CDR20291_0256	-0.63984	0.244087	putative flagellar hook-length control protein
CDR20291_0257	-0.808101	0.109754	putative basal-body rod modification protein
CDR20291_0258	-0.473926	0.382703	flagellar hook protein
CDR20291_0259	-0.0178422	0.969886	putative flagellar protein
CDR20291_0260	-0.279918	0.547253	chemotaxis protein
CDR20291_0261	-0.447316	0.323921	chemotaxis protein
CDR20291_0262	-0.414606	0.202847	flagellar basal body-associated protein
CDR20291_0263	-0.330045	0.307363	putative flagellar protein
CDR20291_0264	-0.248348	0.43715	flagellar biosynthetic protein
CDR20291_0265	0.0256314	0.941975	flagellar export protein
CDR20291_0266	-0.286231	0.43852	flagellar export protein
CDR20291_0267	-0.30057	0.452649	flagellar export protein
CDR20291_0268	-0.104747	0.819122	signal recognition particle complex, GTP-binding subunit
CDR20291_0269	-0.195499	0.644823	flagellar number regulator
CDR20291_0270	-0.163549	0.764102	RNA polymerase sigma factor for flagellar operon
CDR20291_0271	-0.00929272	0.984334	putative exported protein
CDR20291_0272	-0.292937	0.481054	flagellar basal-body rod protein FlgG
CDR20291_0273	-0.269151	0.55671	putative flagellar basal-body rod protein
CDR20291_0274	-0.397062	0.382834	putative flagellar motor switch protein
CDR20291_0275	-0.322783	0.41448	putative flagellar motor switch protein
CDR20291_0276	-0.246688	0.538174	conserved hypothetical protein
CDR20291_0277	-0.0967744	0.847321	chaperone protein (heat shock protein)
CDR20291_0278	0.0986357	0.760026	putative 1,3-propanediol dehydrogenase
CDR20291_0279	-0.0408533	0.904573	spore photoproduct lyase
CDR20291_0280	0.034162	0.925187	AraC-family transcriptional regulator
CDR20291_0281	0.0352146	0.92169	conserved hypothetical protein
CDR20291_0282	-0.143232	0.852629	putative transcriptional regulator
CDR20291_0283	-0.507084	0.523976	conserved hypothetical protein
CDR20291_0284	0.177151	0.840837	conserved hypothetical protein
CDR20291_0285	0.0196085	0.960672	putative phosphoesterase
CDR20291_0286	-0.447795	0.15528	putative transcription antiterminator
CDR20291_0287	-0.44711	0.508398	PTS system, IIa component
CDR20291_0288	0.196336	0.752032	PTS system, IIb component
CDR20291_0289	-0.163949	0.771771	putative PTS system, IIa component
CDR20291_0290	0.0102001	0.98332	PTS system, IIb component
CDR20291_0291	-0.0688523	0.884754	PTS system, IIc component
CDR20291_0292	0.367911	0.550748	PTS system, IId component
CDR20291_0293	0.501518	0.515288	hypothetical protein
CDR20291_0294	-0.469112	0.492694	putative peptidase
CDR20291_0295	-0.14253	0.77846	DNA-binding protein
CDR20291_0296	0.00272201	0.994321	ABC transporter, ATP-binding protein
CDR20291_0297	-0.117998	0.793901	putative ABC transporter, permease protein
CDR20291_0298	-0.0548802	0.925563	putative iron-sulfur-binding protein
CDR20291_0299	-0.254351	0.68715	hypothetical protein
CDR20291_0300	-1.2107	0.160586	putative biotin synthase
CDR20291_0301	-0.504817	0.267437	putative ribose operon repressor
CDR20291_0302	0.0473467	0.909483	putative ribokinase
CDR20291_0303	-0.197892	0.733062	D-ribose ABC transporter, substrate-binding protein
CDR20291_0304	0.0312675	0.961925	ribose ABC transporter, ATP-binding protein
CDR20291_0305	-0.204401	0.763364	ribose ABC transporter, permease protein
CDR20291_0306	-0.220394	0.744554	putative acetylornithine deacetylase
CDR20291_0307	-0.247948	0.653835	conserved hypothetical protein
CDR20291_0308	-0.4116	0.481344	putative aminobenzoyl-glutamate utilization protein
CDR20291_0309	-0.0363924	0.962717	putative uncharacterized protein
CDR20291_0310	-0.213442	0.759165	tetr (putative transcriptional regulator)
CDR20291_0311	-0.138403	0.764627	conserved hypothetical protein
CDR20291_0312	-0.128214	0.798766	putative 'four-disulfide core' protein
CDR20291_0313	-0.210124	0.666951	putative membrane protein
CDR20291_0314	0.385586	0.337505	putative phosphoserine phosphatase
CDR20291_0315	-0.327028	0.446754	hypothetical protein
CDR20291_0316	1.67993	0.0173331	putative spore coat assembly asparagine-rich protein
CDR20291_0317	-0.478845	0.580301	ArsR-family transcriptional regulator
CDR20291_0318	-0.238027	0.804028	putative heavy-metal-transporting ATPase
CDR20291_0319	-0.624434	0.512805	putative membrane protein
CDR20291_0320	-0.348584	0.716819	hypothetical protein
CDR20291_0321	-0.250208	0.444581	putative ABC transporter, permease protein
CDR20291_0322	-0.284214	0.442661	putative ABC transporter, permease protein
CDR20291_0323	-0.254283	0.436731	ABC transporter, ATP-binding protein
CDR20291_0324	0.179347	0.605713	two-component sensor histidine kinase
CDR20291_0325	0.116144	0.750847	two-component response regulator
CDR20291_0326	0.065102	0.889329	hypothetical protein
CDR20291_0327	-0.10444	0.841915	conserved hypothetical protein
CDR20291_0328	-0.209063	0.695064	hypothetical protein
CDR20291_0329	0.244356	0.75205	putative cobalt transport protein
CDR20291_0330	0.292535	0.694474	cobalt transport protein
CDR20291_0331	0.20105	0.782315	cobalt transport protein
CDR20291_0332	0.214881	0.773043	cobalt ABC transporter, ATP-binding protein
CDR20291_0333	0.0654466	0.887751	ATP-dependent DNA helicase
CDR20291_0334	0.155445	0.731214	putative aspartyl aminopeptidase
CDR20291_0335	0.0339617	0.947156	conserved hypothetical protein
CDR20291_0336	-0.232923	0.687917	peptidyl-prolyl cis-trans isomerase
CDR20291_0337	2.2165	0.0627731	putative exosporium glycoprotein (pseudogene);pseudo=true;
CDR20291_0338	0.0925507	0.857821	manganese-dependent inorganic pyrophosphatase
CDR20291_0339	0.0488998	0.913489	aldehyde-alcohol dehydrogenase
CDR20291_0340	-0.651815	0.315585	hypothetical protein
CDR20291_0341	0.0163794	0.969794	ABC transporter, ATP-binding protein
CDR20291_0342	0.086798	0.828235	ABC transporter, permease protein
CDR20291_0343	-0.311817	0.446543	two-component sensor histidine kinase
CDR20291_0344	-0.0067867	0.984681	two-component response regulator
CDR20291_0345	-0.247705	0.599661	conserved hypothetical protein
CDR20291_0346	-0.303719	0.553054	conserved hypothetical protein
CDR20291_0347	-0.475079	0.500575	hypothetical protein
CDR20291_0348	-0.122703	0.875825	hypothetical protein
CDR20291_0349	-0.210927	0.716701	metallo-beta-lactamase superfamily protein
CDR20291_0350	-0.109847	0.777783	putative guanosine 3',5'-bis-pyrophosphate (ppGpp) synthesis/degradation protein
CDR20291_0351	-0.479273	0.580385	putative phosphoesterase
CDR20291_0352	-0.262702	0.617425	putative exported protein
CDR20291_0353	-0.267512	0.597244	conserved hypothetical protein
CDR20291_0354	-0.245425	0.635024	conserved hypothetical protein
CDR20291_0355	-0.195362	0.585708	hypothetical protein
CDR20291_0356	-0.573303	0.436952	putative transcriptional regulator
CDR20291_0357	-0.346626	0.699864	hypothetical protein
CDR20291_0358	-0.430769	0.643908	putative membrane protein
CDR20291_0359	-0.444518	0.640289	PTS system, beta-glucoside-specific IIabc component
CDR20291_0360	-0.315127	0.67033	6-phospho-beta-glucosidase
CDR20291_0361	-0.101775	0.871233	beta-glucoside bgl operon transcription antiterminator
CDR20291_0362	0.082201	0.895522	asparagine synthetase
CDR20291_0363	-0.323914	0.649577	Radical SAM-superfamily protein
CDR20291_0364	0.0206666	0.974225	putative membrane protein
CDR20291_0365	-0.122924	0.842767	(R)-2-hydroxyisocaproate dehydrogenase
CDR20291_0366	-0.0860844	0.889615	isocaprenoyl-CoA:2-hydroxyisocaproate CoA-transferase
CDR20291_0367	-0.0282407	0.961915	activator of 2-hydroxyisocaproyl-CoA dehydratase
CDR20291_0368	-0.0694544	0.906962	subunit of oxygen-sensitive 2-hydroxyisocaproyl-CoA dehydratase
CDR20291_0369	-0.099261	0.870952	subunit of oxygen-sensitive 2-hydroxyisocaproyl-CoA dehydratase
CDR20291_0370	-0.0418515	0.944326	acyl-CoA dehydrogenase, short-chain specific
CDR20291_0371	-0.0964246	0.876434	electron transfer flavoprotein beta-subunit
CDR20291_0372	-0.192524	0.76415	electron transfer flavoprotein alpha-subunit
CDR20291_0373	-0.440026	0.451119	sigma-54-dependent transcriptional regulator
CDR20291_0374	-0.00994241	0.988779	putative fructose-bisphosphate aldolase
CDR20291_0375	-0.315325	0.614827	conserved hypothetical protein
CDR20291_0376	0.0618155	0.882202	pseudouridine synthase
CDR20291_0377	-0.119903	0.853963	transposase-like protein b
CDR20291_0378	0.0660866	0.866199	putative tRNA (Uracil-5-)-methyltransferase
CDR20291_0379	0.273758	0.673589	putative exported protein
CDR20291_0380	-0.0623694	0.904627	conserved hypothetical protein
CDR20291_0381	0.411149	0.501039	cell surface protein
CDR20291_0382	-0.347802	0.351421	integrase, catalytic region
CDR20291_0383	-0.0705917	0.869085	putative uncharacterized protein
CDR20291_0384	-0.138348	0.723928	putative arginine utilization sigma-54 dependent regulatory protein
CDR20291_0385	0.529751	0.300807	putative oxidoreductase
CDR20291_0386	0.210164	0.826895	conserved hypothetical protein
CDR20291_0387	0.00468688	0.991712	putative pyridoxal-phosphate dependent enzyme
CDR20291_0388	1.08597	0.54476	D-ornithine aminomutase S component
CDR20291_0389	0.17769	0.720393	D-ornithine aminomutase E component
CDR20291_0390	1.05179	0.0361056	putative component of D-ornithine aminomutase
CDR20291_0391	0.327009	0.641771	putative amino acid racemase
CDR20291_0392	0.556451	0.391016	Na+/H+ antiporter
CDR20291_0393	0.00278182	0.994807	conserved hypothetical protein
CDR20291_0394	-0.152288	0.745729	conserved hypothetical protein
CDR20291_0395	0.0107111	0.97111	AraC-family transcriptional regulator
CDR20291_0396	-0.153107	0.686149	conserved hypothetical protein
CDR20291_0397	-0.0990762	0.806849	putative antibiotic resistance ABC transporter, ATP-binding protein
CDR20291_0398	0.317516	0.691368	putative membrane protein
CDR20291_0399	-0.415805	0.457513	putative beta-lactamase
CDR20291_0400	0.163717	0.592298	ABC transporter, ATP-binding protein
CDR20291_0401	0.158763	0.535117	ABC transporter, permease protein
CDR20291_0402	0.206383	0.643913	two-component sensor histidine kinase
CDR20291_0403	0.170373	0.711303	two-component response regulator
CDR20291_0404	0.197548	0.64846	TetR-family transcriptional regulator
CDR20291_0405	-0.0473609	0.936839	transposase-like protein b
CDR20291_0406	-0.19415	0.861248	putative hydrolase
CDR20291_0407	-0.0185645	0.973529	RpiR-family transcriptional regulator
CDR20291_0408	-0.215128	0.724103	RpiR-family transcriptional regulator
CDR20291_0409	0.131332	0.826039	putative hydrolase
CDR20291_0410	-0.513982	0.247794	oligo-1,6-glucosidase
CDR20291_0411	-0.66337	0.196426	PTS system, IIabc component
CDR20291_0412	-0.296105	0.720921	putative beta-lactamase-inducing penicillin-binding protein
CDR20291_0413	-0.411795	0.59067	penicillinase repressor
CDR20291_0414	-0.569284	0.53275	putative iron-sulfur flavoprotein
CDR20291_0415	-0.413838	0.619685	MarR-family transcriptional regulator
CDR20291_0416	-0.672281	0.48922	putative iron-sulfur protein
CDR20291_0417	-0.716931	NA	conserved hypothetical protein
CDR20291_0418	-0.555039	0.311701	hypothetical protein
CDR20291_0419	-0.663523	0.297792	hypothetical protein
CDR20291_0420	-0.7488	0.395598	putative lantibiotic ABC transporter, ATP-binding protein
CDR20291_0421	-0.6791	0.342594	putative lantibiotic ABC transporter, permease protein
CDR20291_0422	-0.643778	0.371301	putative lantibiotic ABC transporter, permease protein
CDR20291_0423	0.0519756	0.873916	putative lantibiotic resistance two-component response regulator
CDR20291_0424	-0.0780045	0.772148	putative lantibiotic resistance two-component sensor kinase
CDR20291_0425	-0.15691	0.7706	ABC transporter, permease protein
CDR20291_0426	-0.254248	0.710809	ABC transporter, ATP-binding protein
CDR20291_0427	0.407363	0.404747	putative uncharacterized protein
CDR20291_0428	0.519245	0.209376	two-component sensor histidine kinase
CDR20291_0429	0.246226	0.562906	two-component response regulator
CDR20291_0430	0.138143	0.762175	putative carbon-nitrogen hydrolase
CDR20291_0431	-0.524195	0.597082	quaternary ammonium compound-resistance protein
CDR20291_0432	-0.0980573	0.835135	putative phosphoribosylaminoimidazole-succinocarboxamide synthase
CDR20291_0433	-1.48022	0.147733	putative sugar-phosphate dehydrogenase
CDR20291_0434	0.0577652	0.931926	PTS system, IIa component
CDR20291_0435	0.0869275	0.857186	PTS system, IIb component
CDR20291_0436	-0.0417747	0.939652	PTS system, IIc component
CDR20291_0437	0.454546	0.203589	PTS system, IId component
CDR20291_0438	1.13921	0.0816027	dna-binding response regulator
CDR20291_0439	0.00552049	0.990181	sensor histidine kinase
CDR20291_0440	4.97448	1.19819e-06	cell surface protein (putative hemagglutinin/adhesin) precursor
CDR20291_0441	-0.05436	0.901108	D-alanyl-D-alanine carboxypeptidase
CDR20291_0442	-0.182833	0.683337	putative transcription antiterminator
CDR20291_0443	-0.282694	0.716923	putative membrane protein
CDR20291_0444	-0.217969	0.766792	putative membrane protein
CDR20291_0445	0.0766931	0.854057	putative membrane protein
CDR20291_0446	-0.325485	0.649721	two-component sensor histidine kinase
CDR20291_0447	-0.616821	0.447183	two-component response regulator
CDR20291_0448	-0.227552	0.524463	putative signaling protein
CDR20291_0449	-0.358303	0.139585	putative transcriptional regulator
CDR20291_0450	0.319828	0.685214	putative peptidase
CDR20291_0451	0.513336	0.50524	putative aminobenzoyl-glutamate transporter
CDR20291_0452	0.696288	0.409419	metallo-beta-lactamase superfamily hydrolase
CDR20291_0453	0.717475	0.213297	putative amidohydrolase
CDR20291_0454	0.648225	0.324618	putative membrane protein
CDR20291_0455	1.15837	0.173404	putative membrane protein
CDR20291_0456	0.0837644	0.879106	DeoR-family transcriptional regulator
CDR20291_0457	0.167369	0.862857	conserved hypothetical protein
CDR20291_0458	-0.0523224	0.905635	chemotaxis protein
CDR20291_0459	-0.058457	0.894927	chemotaxis protein CheC
CDR20291_0460	-0.262032	0.610999	chemotaxis protein
CDR20291_0461	-0.0846923	0.845007	chemotaxis protein
CDR20291_0462	-0.0292773	0.92776	putative chemosensory protein
CDR20291_0463	0.0689536	0.869483	putative methyl accpeting chemotaxis protein
CDR20291_0464	0.0280218	0.950055	chemotaxis protein
CDR20291_0465	-0.0469843	0.909399	chemotaxis protein
CDR20291_0466	0.0160111	0.969077	chemotaxis protein methyltransferase
CDR20291_0467	-0.342371	0.249559	putative chemotaxis-related protein-glutamate methylesterase
CDR20291_0468	-0.2644	0.591981	conserved hypothetical protein
CDR20291_0469	-0.126099	0.805917	putative ornithine cyclodeaminase
CDR20291_0470	-0.236003	0.687892	putative lipoprotein
CDR20291_0471	0.508473	0.261341	putative membrane protein
CDR20291_0472	0.0168649	0.96659	putative penicillin-binding protein repressor
CDR20291_0473	0.111894	0.779541	putative penicillin-binding protein
CDR20291_0474	-0.240097	0.751012	putative exported protein
CDR20291_0475	1.03957	0.195458	putative membrane protein
CDR20291_0476	4.2381	4.5534e-05	putative spore cortex-lytic enzyme pre-pro-form (putative spore peptidoglycan hydrolase)
CDR20291_0477	-0.493567	0.647516	putative spore-cortex-lytic protein
CDR20291_0478	0.79613	0.177838	putative methylase
CDR20291_0479	0.920964	0.132961	signal peptidase I
CDR20291_0480	0.835749	0.200202	singal peptidase I
CDR20291_0481	1.00186	0.0815472	putative endonuclease
CDR20291_0482	0.949505	0.0482647	putative phosphoribulokinase/uridine kinase
CDR20291_0483	-0.0895174	0.8727	probable glutaminase
CDR20291_0484	-0.107516	0.853439	conserved hypothetical protein
CDR20291_0485	-0.436288	0.525425	endonuclease IV
CDR20291_0486	-0.22971	0.535427	putative aldo/keto reductase
CDR20291_0487	-0.214385	0.566718	putative endonuclease
CDR20291_0488	-0.200817	0.82152	putative iron-sulfur cluster protein
CDR20291_0489	1.15333	0.231458	putative ATP-binding protein
CDR20291_0490	-0.473841	0.529323	endonuclease iii
CDR20291_0491	-0.26033	0.542413	putative RNA methylase
CDR20291_0492	-0.369813	0.547655	conserved hypothetical protein
CDR20291_0493	-0.467733	NA	putative outer membrane lipoprotein
CDR20291_0494	-0.177899	0.706846	putative outer membrane lipoprotein
CDR20291_0495	0.281774	0.55028	conserved hypothetical protein
CDR20291_0496	0.729576	0.0931146	conserved hypothetical protein
CDR20291_0497	0.393052	0.400334	putative membrane protin
CDR20291_0498	-0.00574951	0.992173	threonyl-tRNA synthetase
CDR20291_0499	-0.188048	0.578464	putative uncharacterized protein (pseudogene);pseudo=true;
CDR20291_0500	-0.20186	0.746284	transposase-like protein b
CDR20291_0501	0.0255718	0.946688	putative uncharacterized protein
CDR20291_0502	-0.162378	0.825307	putative uncharacterized protein
CDR20291_0503	-0.193502	0.755121	two-component sensor histidine kinase
CDR20291_0504	0.112477	0.715444	conserved hypothetical protein
CDR20291_0505	0.350915	0.524434	putative efflux protein
CDR20291_0506	0.320069	0.66062	TetR-family transcriptional regulator
CDR20291_0507	0.250217	0.786599	NADP-dependent glyceraldehyde-3-phosphate dehydrogenase
CDR20291_0508	0.168642	0.874759	TetR-family transcriptional regulator
CDR20291_0509	0.195338	0.842134	putative PEP-utilising kinase
CDR20291_0510	-0.081595	0.879558	putative signaling protein precursor
CDR20291_0511	1.04918	0.0940458	conserved hypothetical protein
CDR20291_0512	1.22664	0.0456421	hypothetical protein
CDR20291_0513	0.116181	0.829317	hypothetical protein
CDR20291_0514	-0.130659	0.836345	NULL
CDR20291_0515	0.228811	0.646999	hypothetical protein
CDR20291_0516	0.585204	0.372608	putative cation transporting ATPase
CDR20291_0517	0.314356	0.724546	putative membrane protein
CDR20291_0518	-0.156619	0.828971	hypothetical protein
CDR20291_0519	-0.315989	0.220179	conserved hypothetical protein
CDR20291_0520	-0.269707	0.516526	conserved hypothetical protein
CDR20291_0521	3.30549	0.000473497	hypothetical protein
CDR20291_0522	3.57264	0.000205762	putative spore-coat protein
CDR20291_0523	3.8653	0.000201116	putative spore-coat protein
CDR20291_0524	-0.152021	0.81915	methylated-DNA--protein-cysteine methyltransferase 1
CDR20291_0525	-0.229719	0.509003	putative plasmid-related protein
CDR20291_0526	-0.148878	0.679136	putative membrane protein
CDR20291_0527	-0.126688	0.809404	conserved hypothetical protein
CDR20291_0528	-0.0517201	0.904736	putative uncharacterized protein
CDR20291_0529	-0.105669	0.827222	chloride ion channel protein (pseudogene);pseudo=true;
CDR20291_0530	-0.146184	0.814676	transposase-like protein b
CDR20291_0531	0.000275763	0.999567	putative membrane-associated metalloprotease precursor
CDR20291_0532	-0.0354947	0.928234	conserved hypothetical protein
CDR20291_0533	0.205472	0.504444	two-component sensor histidine kinase
CDR20291_0534	0.129591	0.767998	two-component response regulator
CDR20291_0535	0.102552	0.769693	putative ABC transporter, permease protein
CDR20291_0536	0.31085	0.561287	ABC transporter, ATP-binding protein
CDR20291_0537	0.124151	0.814491	conserved hypothetical protein
CDR20291_0538	0.000125328	0.999649	TetR-family transcriptional regulator
CDR20291_0539	-0.0263336	0.935396	MerR-family transcriptional regulator
CDR20291_0540	0.467658	0.431623	putative membrane protein
CDR20291_0541	-0.0275569	0.973987	putative transcriptional regulator
CDR20291_0542	2.07215	NA	conserved hypothetical protein
CDR20291_0543	1.76707	NA	conserved hypothetical protein
CDR20291_0544	-0.485777	0.840236	hypothetical protein
CDR20291_0545	0.480519	0.556101	putative phage-related regulatory protein
CDR20291_0546	1.60643	1.67182e-11	putative phage-related regulatory protein
CDR20291_0547	1.49294	0.00229819	putative phage-related replicative helicase
CDR20291_0548	1.41677	0.000490598	putative phage positive regulator of late transcription
CDR20291_0549	1.29375	0.101534	putative ferredoxin
CDR20291_0550	1.17698	0.233732	putative membrane protein
CDR20291_0551	0.0956796	0.827557	abc transporter, atp-binding/permease protein
CDR20291_0552	0.213588	0.518216	putative transcriptional regulator
CDR20291_0553	0.403181	0.68293	putative drug/sodium antiporter
CDR20291_0554	0.180236	0.670577	conserved hypothetical protein
CDR20291_0555	-0.0615623	0.88686	conserved hypothetical protein
CDR20291_0556	-0.107538	0.833221	conserved hypothetical protein
CDR20291_0557	-0.0660985	0.891443	conserved hypothetical protein
CDR20291_0558	-0.138963	0.803676	putative radical SAM superfamily protein
CDR20291_0559	-0.47529	0.304248	putative acetyltransferase
CDR20291_0560	-0.64436	0.266212	hypothetical protein
CDR20291_0561	-0.246532	0.427852	conserved hypothetical protein
CDR20291_0562	-0.212879	0.659595	hypothetical protein
CDR20291_0563	0.00767587	0.987161	putative membrane protein
CDR20291_0564	0.214869	0.672511	putative transcriptional regulator
CDR20291_0565	0.106921	0.713971	two-component response regulator
CDR20291_0566	0.104805	0.728276	two-component sensor histidine kinase
CDR20291_0567	0.812845	0.0274788	putative lantibiotic ABC transporter, ATP-binding protein
CDR20291_0568	0.407914	0.243064	putative lantibiotic ABC transporter, permease protein
CDR20291_0569	-0.0792791	0.896037	fic family protein%3B putative filamentation induced by cAMP protein
CDR20291_0570	-0.20609	0.711243	GntR-family transcriptional regulator
CDR20291_0571	-0.125703	0.834494	putative peptidase
CDR20291_0572	-0.0691739	0.853673	putative peptidase
CDR20291_0573	-0.0413245	0.917953	putative membrane protein
CDR20291_0574	0.215602	0.641054	GntR-family transcriptional regulator
CDR20291_0575	0.0905353	0.821072	ABC transporter, ATP-binding protein
CDR20291_0576	0.0214053	0.954864	putative ABC transporter, permease protein
CDR20291_0577	-0.134834	0.7853	metallo-beta-lactamase superfamily protein
CDR20291_0578	-0.150334	0.791874	putative chloride ion channel protein
CDR20291_0579	0.161564	0.68981	putative Na(+)/H(+) antiporter
CDR20291_0580	-0.561436	0.352375	putative regulatory protein
CDR20291_0581	0.155065	0.956788	putative transcriptional regulator
CDR20291_0582	-0.0164608	0.959208	toxin B
CDR20291_0583	0.217163	0.752021	putative cell wall hydrolase protein
CDR20291_0584	-0.230278	0.602459	toxin A
CDR20291_0585	0.0840744	0.859523	putative exported protein
CDR20291_0586	-0.499975	0.281087	conserved hypothetical protein
CDR20291_0587	-0.301601	0.702554	hypothetical protein
CDR20291_0588	0.00317517	0.99711	putative lantibiotic ABC transporter, permease protein
CDR20291_0589	1.4029	0.210478	putative lantibiotic ABC transporter, peremase protein
CDR20291_0590	1.66388	0.193975	putative lantibiotic ABC transporter, ATP-binding protein
CDR20291_0591	-0.143754	0.696359	two-component response regulator
CDR20291_0592	-0.0517952	0.82833	two-component sensor histidine kinase
CDR20291_0593	0.00689256	0.988587	putative regulatory protein
CDR20291_0594	-0.35922	0.535429	putative glyoxalase
CDR20291_0595	-0.29106	0.705435	putative uncharacterized protein (pseudogene);pseudo=true;
CDR20291_0596	-0.53671	0.200444	conserved hypothetical protein
CDR20291_0597	-0.512508	0.713619	putative membrane protein
CDR20291_0598	0.756972	0.357941	putative acetyltransferase
CDR20291_0599	0.296632	0.666865	conserved hypothetical protein
CDR20291_0600	-0.136334	0.811339	putative RNA polymerase sigma factor
CDR20291_0601	0.302176	0.541392	putative membrane protein
CDR20291_0602	0.614013	0.16088	putative membrane protein precursor
CDR20291_0603	0.485532	0.268129	amidohydrolase 3
CDR20291_0604	-0.00137752	0.997897	putative uncharacterized protein
CDR20291_0605	-0.619024	0.343222	conserved hypothetical protein
CDR20291_0606	0.624741	0.413032	hypothetical protein
CDR20291_0607	-0.226102	0.59015	probable transporter
CDR20291_0608	0.0641032	0.832617	putative sodium:solute symporter
CDR20291_0609	-0.116208	0.685729	LacI-family transcriptional regulator
CDR20291_0610	-0.14018	0.868333	putative ATP-dependent peptidase
CDR20291_0611	-0.197594	0.74692	translation initiation factor IF-3
CDR20291_0612	-0.659382	0.125593	50S ribosomal protein L35
CDR20291_0613	-0.177602	0.602142	50S ribosomal protein L20
CDR20291_0614	-0.70988	0.160173	conserved hypothetical protein
CDR20291_0615	-0.127072	0.720574	putative nucleotide phosphodiesterase
CDR20291_0616	-0.010326	0.982606	putative nucleotide phosphodiesterase
CDR20291_0617	-0.0321474	0.933879	putative short chain dehydrogenase
CDR20291_0618	0.112052	0.817272	conserved hypothetical protein
CDR20291_0619	0.162518	0.700802	MerR-family transcriptional regulator
CDR20291_0620	0.283111	0.477134	TetR-family transcriptional regulator
CDR20291_0621	0.367139	0.218354	putative exported peptidase
CDR20291_0622	0.0930591	0.792031	probable cation transport protein
CDR20291_0623	-0.0499003	0.876824	putative cation transport protein
CDR20291_0624	-0.00231034	0.996813	putative RNA methylase
CDR20291_0625	0.0839036	0.889394	phenylalanyl-tRNA synthetase alpha chain
CDR20291_0626	0.00858597	0.987699	phenylalanyl-tRNA synthetase beta chain
CDR20291_0627	-0.122636	0.816344	conserved hypothetical protein
CDR20291_0628	-0.28172	0.671947	putative membrane protein
CDR20291_0629	-0.0883795	0.778168	protease
CDR20291_0630	0.0710547	0.900316	putative phosphohydrolase
CDR20291_0631	0.189931	0.73738	putative DNA repair protein
CDR20291_0632	-0.206339	0.503226	putative reductase
CDR20291_0633	0.154014	0.522616	putative signaling protein
CDR20291_0634	0.0933029	0.882253	putative aminoacyl-histidine dipeptidase
CDR20291_0635	0.066297	0.85036	putative DNA mismatch repair protein
CDR20291_0636	-0.282638	0.557455	hypothetical transmembrane protein
CDR20291_0637	-0.0333325	0.934586	arginyl-tRNA synthetase
CDR20291_0638	-0.460486	0.285961	hypothetical protein
CDR20291_0639	0.0643095	0.800756	putative adenosylcobamide-dependent radical SAM superfamily protein
CDR20291_0640	-0.240443	0.385582	conserved hypothetical protein
CDR20291_0641	0.219909	0.820056	probable sugar O-acetyltransferase (fragment);pseudo=true;
CDR20291_0642	0.066926	0.902366	putative phosphate butyryltransferase
CDR20291_0643	0.151865	0.796483	putative bifunctional carbon monoxide dehydrogenase/acetyl-CoA synthase
CDR20291_0644	0.154381	0.801425	putative carbon monoxide dehydrogenase accessory protein
CDR20291_0645	0.0834092	0.88902	formate--tetrahydrofolate ligase
CDR20291_0646	0.0841717	0.894888	methenyltetrahydrofolate cyclohydrolase
CDR20291_0647	0.0676813	0.915984	putative FolD bifunctional protein
CDR20291_0648	0.0977204	0.876235	conserved hypothetical protein
CDR20291_0649	0.0386609	0.953364	putative methylenetetrahydrofolate reductase
CDR20291_0650	0.0682396	0.910973	putative carbon monoxide dehydrogenase/acetyl-CoA synthase complex, dihydrolipoyl dehydrogenase subunit
CDR20291_0651	0.16228	0.77421	putative carbon monoxide dehydrogenase/acetyl-CoA synthase complex, nickel-inserting subunit
CDR20291_0652	0.0118751	0.985007	putative carbon monoxide dehydrogenase/acetyl-CoA synthase complex, small subunit
CDR20291_0653	0.072209	0.906613	putative carbon monoxide dehydrogenase/acetyl-CoA synthase complex, alpha subunit
CDR20291_0654	0.0857172	0.891112	putative carbon monoxide dehydrogenase/acetyl-CoA synthase complex, methyltransferase subunit
CDR20291_0655	0.0663282	0.911378	putative carbon monoxide dehydrogenase/acetyl-CoA synthase complex, beta subunit
CDR20291_0656	0.139749	0.811049	putative glycine cleavage system H protein
CDR20291_0657	-0.113299	0.828327	putative iron-sulfur protein
CDR20291_0658	-0.0195235	0.969667	putative radical SAM superfamily protein
CDR20291_0659	-0.0711332	0.89848	putative radical SAM superfamily protein
CDR20291_0660	-0.0565853	0.916126	putative biotin/lipoate-protein ligase
CDR20291_0661	-0.428442	0.41161	conserved hypothetical protein
CDR20291_0662	-0.115676	0.798935	conserved hypothetical protein
CDR20291_0663	-0.370891	0.484213	hypothetical protein
CDR20291_0664	-0.238945	0.652019	putative histidinol phosphatase
CDR20291_0665	0.228301	0.590908	putative exported protein
CDR20291_0666	0.854566	0.193747	putative exported protein
CDR20291_0667	-0.0238482	0.974518	hypothetical protein (fragment);pseudo=true;
CDR20291_0668	0.0936841	0.847853	putative aminotransferase
CDR20291_0669	-0.706185	0.417654	glycerol kinase
CDR20291_0670	-0.410961	0.514874	putative ethanolamine transporter
CDR20291_0671	-0.190839	0.566321	DeoR-family transcriptional regulator
CDR20291_0672	-0.708842	0.34883	putative chemotaxis protein
CDR20291_0673	-0.946357	0.278846	putative chemotaxis protein
CDR20291_0674	-0.490518	0.24445	putative membrane protein
CDR20291_0675	-0.420217	0.221562	putative lipoprotein
CDR20291_0676	-0.3337	0.530576	putative signaling protein
CDR20291_0677	-0.237071	0.687683	putative ATP-dependent DNA helicase
CDR20291_0678	-0.248063	0.597012	amino acid ABC transporter, substrate-binding protein
CDR20291_0679	0.117859	0.753387	amino acid ABC transporter, permease protein
CDR20291_0680	-0.334054	0.631764	amino acid ABC transporter, ATP-binding protein
CDR20291_0681	-0.163599	0.669172	putative cysteine desulfurase
CDR20291_0682	-0.142551	0.665025	putative thiamine biosynthesis protein
CDR20291_0683	-0.0439215	0.893326	fimbrial protein (pilin)
CDR20291_0684	-0.0195545	0.969962	putative reductase
CDR20291_0685	1.366	0.069748	putative signaling protein
CDR20291_0686	0.258291	0.646895	pyruvate formate-lyase activating enzyme
CDR20291_0687	0.108248	0.835047	formate acetyltransferase
CDR20291_0688	0.434915	0.354962	Ca2+/Na+ antiporter
CDR20291_0689	-0.254816	0.634968	putative ATP-dependent RNA helicase
CDR20291_0690	-0.0937597	0.912114	putative transcription antiterminator
CDR20291_0691	-0.352502	0.67962	glucitol operon activator protein
CDR20291_0692	0.0378012	0.969683	PTS system, glucitol/sorbitol-specific IIc2 component
CDR20291_0693	0.256885	0.787917	PTS system, glucitol/sorbitol-specific IIb component
CDR20291_0694	-0.131499	0.873223	PTS system, glucitol/sorbitol-specific IIc component
CDR20291_0695	-0.0313245	0.97077	PTS system, glucitol/sorbitol-specific IIa component
CDR20291_0696	0.280195	0.793935	sorbitol-6-phosphate 2-dehydrogenase
CDR20291_0697	-0.133007	0.820691	transposase-like protein b
CDR20291_0698	0.141124	0.759685	putative formate dehydrogenase
CDR20291_0699	1.77641	0.041882	anti-sigma F factor antagonist
CDR20291_0700	1.77825	0.0309495	anti-sigma F factor
CDR20291_0701	1.82198	0.0353551	RNA polymerase sigma-F factor
CDR20291_0702	0.501997	0.585421	stage V sporulation protein AC
CDR20291_0703	0.920975	0.140764	stage V sporulation protein AD
CDR20291_0704	0.286392	0.66618	stage V sporulation protein AE
CDR20291_0705	-0.185801	0.455589	LacI-family transcriptional regulator
CDR20291_0706	0.982756	0.0498136	putative membrane protein
CDR20291_0707	0.866145	0.161191	putative membrane protein
CDR20291_0708	1.03343	0.0568633	putative amidohydrolase
CDR20291_0709	1.0814	0.0356275	conserved hypothetical protein
CDR20291_0710	-0.164877	0.615175	hypothetical protein
CDR20291_0711	0.0322725	0.916084	cytidine/deoxycytidylate deaminase family protein
CDR20291_0712	0.239131	0.433502	penicillin-binding protein
CDR20291_0713	-0.115416	0.820225	putative exported protein
CDR20291_0714	0.240581	0.763263	putative stage IV sporulation protein
CDR20291_0715	0.0365557	0.94235	putative N-acetylmuramoyl-L-alanine amidase
CDR20291_0716	-0.255737	0.639528	ABC transporter, ATP-binding protein
CDR20291_0717	-0.119565	0.832763	putative membrane protein
CDR20291_0718	-0.158552	0.676885	putative metal-binding protein
CDR20291_0719	0.369872	0.434298	putative ATP/GTP-binding protein
CDR20291_0720	0.261292	0.604969	conserved hypothetical protein
CDR20291_0721	0.0215533	0.972286	putative NUDIX-family hydrolase
CDR20291_0722	0.01403	0.980182	conserved hypothetical protein
CDR20291_0723	-0.0168988	NA	putative membrane protein
CDR20291_0724	0.255708	0.841523	putative membrane protein
CDR20291_0725	-0.260503	0.620996	NH3-dependent NAD(+) synthetase
CDR20291_0726	-0.2172	0.653565	conserved hypothetical protein
CDR20291_0727	-0.0473619	0.8691	LacI-family transcriptional regulator
CDR20291_0728	-0.292621	0.642051	putative hydroxymethylglutaryl-CoA lyase
CDR20291_0729	-0.382352	0.574958	putative membrane protein
CDR20291_0730	-0.364716	0.443909	putative beta-alanine CoA-transferase
CDR20291_0731	0.0335125	0.981516	3-hydroxybutyryl-CoA dehydratase (crotonase)
CDR20291_0732	-0.853201	0.0853117	probable permease
CDR20291_0733	-0.395121	0.516159	putative CoA-transferase
CDR20291_0734	-0.293301	0.569975	putative acyl-CoA dehydrogenase
CDR20291_0735	-0.629823	0.319946	electron transfer flavoprotein beta-subunit
CDR20291_0736	-0.388099	0.398815	electron transfer flavoprotein alpha-subunit
CDR20291_0737	-0.403643	0.168432	putative sigma-54-dependent transcriptional regulator
CDR20291_0738	-0.390238	0.602221	hypothetical protein
CDR20291_0739	-0.501226	0.494965	putative membrane protein
CDR20291_0740	-0.146207	0.763435	conserved hypothetical protein
CDR20291_0741	-0.0268174	0.959561	putative flavodoxin
CDR20291_0742	0.0923412	0.846572	putative signaling protein
CDR20291_0743	0.15711	0.72806	putative universal stress protein
CDR20291_0744	0.138241	0.774587	putative PTS system, IIb component
CDR20291_0745	-0.251989	0.467528	GntR-family transcriptional regulator
CDR20291_0746	-0.601498	0.536216	probable transporter
CDR20291_0747	-0.26311	0.838818	PTS system, IIabc component
CDR20291_0748	-0.146945	0.893858	putative 6-phospho-beta-glucosidase
CDR20291_0749	-0.182287	0.853346	putative transcription antiterminator
CDR20291_0750	0.00273748	0.996784	two-component response regulator
CDR20291_0751	0.0139209	0.980832	two-component sensor histidine kinase
CDR20291_0752	-0.28185	0.732201	putative lantibiotic ABC transporter, ATP-binding protein
CDR20291_0753	-0.267118	0.738909	putative lantibiotic ABC transporter, permease protein
CDR20291_0754	-0.224347	0.761492	putative lantibiotic ABC transporter, permease protein
CDR20291_0755	-0.417644	0.451986	rubrerythrin
CDR20291_0756	-0.422383	0.496106	putative oxidative stress regulatory protein
CDR20291_0757	-0.459296	0.487129	rubredoxin oxidoreductase (desulfoferrodoxin)
CDR20291_0758	-0.848675	0.340221	putative oxidative stress protein
CDR20291_0759	-1.04815	0.202109	metallo-beta-lactamase superfamily protein
CDR20291_0760	-0.288876	0.55051	putative membrane protein
CDR20291_0761	0.0526404	0.865051	putative ATP-dependent RNA helicase
CDR20291_0762	-0.290524	0.465425	putative homocitrate/2-isopropylmalate synthase
CDR20291_0763	-0.262543	0.392221	putative aconitase/3-isopropylmalate dehydratase
CDR20291_0764	-0.269411	0.402078	putative isocitrate/3-isopropylmalate dehydrogenase
CDR20291_0765	-0.0835677	0.934956	MarR-family transcriptional regulator
CDR20291_0766	0.00493867	0.99547	putative acetyltransferase
CDR20291_0767	-0.070672	0.927609	putative reductase
CDR20291_0768	0.140227	0.864124	putative DNA-binding protein
CDR20291_0769	-0.110904	0.884396	putative membrane-associated CAAX amino terminal protease
CDR20291_0770	0.0408489	0.941076	putative hydrolase
CDR20291_0771	-0.00847665	0.984523	putative formyltransferase
CDR20291_0772	-0.131956	0.73901	conserved hypothetical protein
CDR20291_0773	-0.0676031	0.876692	putative glycosyl transferase
CDR20291_0774	0.247073	0.629372	cell surface protein
CDR20291_0775	0.371432	0.671868	putative nuclease
CDR20291_0776	-0.348576	0.72784	hypothetical protein
CDR20291_0777	-0.490981	0.584958	conserved hypothetical protein
CDR20291_0778	-0.508566	0.443118	conserved hypothetical protein
CDR20291_0779	-0.377123	0.462953	putative aminobenzoyl-glutamate utilization protein
CDR20291_0780	-0.366557	0.405445	conserved hypothetical protein
CDR20291_0781	-0.208588	0.846372	putative membrane protein
CDR20291_0782	-0.050785	0.965125	MarR-family transcriptional regulator
CDR20291_0783	-0.0583445	0.909919	oligopeptide ABC transporter, permease protein
CDR20291_0784	-0.0024607	0.996174	oligopeptide ABC transporter, permease protein
CDR20291_0785	-0.0220833	0.968019	oligopeptide ABC transporter, substrate-binding lipoprotein
CDR20291_0786	-0.0376125	0.940779	oligopeptide ABC transporter, ATP-binding protein
CDR20291_0787	-0.0946008	0.850868	oligopeptide ABC transporter, ATP-binding protein
CDR20291_0788	0.0143416	0.967368	sigma-54 factor, interaction domain-containing protein,transcriptional regulatory protein levr
CDR20291_0789	0.709254	0.512678	conserved hypothetical protein
CDR20291_0790	-0.0645234	0.925114	PTS system, IIb component
CDR20291_0791	0.217761	0.731144	PTS system, IIc component
CDR20291_0792	-0.122167	0.80409	PTS system, IIa component
CDR20291_0793	0.15532	0.583017	6-phospho-alpha-glucosidase
CDR20291_0794	0.506306	0.502653	conserved hypothetical protein
CDR20291_0795	0.535963	0.307158	putative exported protein
CDR20291_0796	-0.330576	0.774472	putative membrane protein
CDR20291_0797	-0.0411969	0.930901	conserved hypothetical protein
CDR20291_0798	-0.0775772	0.944969	putative molybdenum ABC transporter, substrate-binding protein
CDR20291_0799	-0.0394679	0.96507	putative molybdenum ABC transporter, permease protein
CDR20291_0800	-0.0900086	0.9165	putative molybdenum ABC transporter, ATP-binding protein
CDR20291_0801	-0.363596	0.680367	maltose O-acetyltransferase
CDR20291_0802	-0.0425487	0.947196	ABC transporter, substrate-binding lipoprotein
CDR20291_0803	-0.00821762	0.98939	ABC transporter, ATP-binding protein
CDR20291_0804	0.0730587	0.903316	ABC transporter, permease protein
CDR20291_0805	-1.04808	0.0053259	ABC transporter, substrate-binding lipoprotein
CDR20291_0806	0.0812379	0.889879	ABC transporter, ATP-binding protein
CDR20291_0807	0.0391448	0.946793	abc transporter, permease protein
CDR20291_0808	-0.209852	0.552601	putative carbohydrate kinase
CDR20291_0809	-0.205764	0.702316	transposase-like protein B
CDR20291_0810	0.176931	0.601846	putative membrane protein
CDR20291_0811	0.149196	0.605142	putative membrane protein
CDR20291_0812	1.10326	0.0205944	glucose-1-phosphate adenylyltransferase
CDR20291_0813	0.890327	0.0551261	glycogen biosynthesis protein
CDR20291_0814	0.758095	0.156724	glycogen synthase
CDR20291_0815	0.89059	0.0383131	glycogen phosphorylase
CDR20291_0816	0.715223	0.180323	putative alpha-amylase
CDR20291_0817	-0.332795	0.529018	GntR-family transcriptional regulator
CDR20291_0818	0.432043	0.391464	arginine decarboxylase
CDR20291_0819	0.139477	0.838908	S-adenosylmethionine decarboxylase proenzyme
CDR20291_0820	-0.265139	0.643024	spermidine synthase
CDR20291_0821	-0.709211	0.577234	putative agmatinase
CDR20291_0822	-0.162129	0.676452	cold shock protein
CDR20291_0823	-0.216903	0.69057	iron-dependent hydrogenase
CDR20291_0824	-0.0444801	0.932174	iron-dependent hydrogenase
CDR20291_0825	-0.301005	0.554207	metallo-beta-lactamase superfamily exported protein
CDR20291_0826	-0.17923	0.718849	putative transposase-like protein B
CDR20291_0827	-0.112823	0.86232	conserved hypothetical protein
CDR20291_0828	-0.362606	0.669388	conserved hypothetical protein
CDR20291_0829	-0.74377	0.457714	DNA polymerase IV
CDR20291_0830	-0.482594	0.691484	glycine betaine/carnitine/choline ABC transporter, ATP-binding protein
CDR20291_0831	-0.407268	0.727915	glycine betaine/carnitine/choline ABC transporter, substrate-binding protein
CDR20291_0832	2.89554	0.0241353	putative cation efflux rotein
CDR20291_0833	0.351682	0.381596	aldo/keto reductase
CDR20291_0834	0.0738912	0.828376	putative membrane protein
CDR20291_0835	-0.0777219	0.832045	UbiA prenyltransferase family membrane protein
CDR20291_0836	0.179997	0.528416	putative hydrolase
CDR20291_0837	-0.150774	0.748754	putative membrane protein
CDR20291_0838	-0.0584896	0.886649	putative drug/sodium antiporter
CDR20291_0839	-0.0587846	0.909352	putative 30S ribosomal protein S1
CDR20291_0840	-0.36884	0.33336	putative phosphoesterase
CDR20291_0841	0.152757	0.747601	putative membrane protein
CDR20291_0842	-0.0982741	0.903345	2-isopropylmalate synthase
CDR20291_0843	0.357692	0.57655	3-isopropylmalate dehydratase large subunit
CDR20291_0844	0.306019	0.759612	3-isopropylmalate dehydratase small subunit
CDR20291_0845	-0.334535	0.70984	3-isopropylmalate dehydrogenase
CDR20291_0846	-0.294564	0.639958	putative thioesterase
CDR20291_0847	0.356727	0.574259	putative aminotransferase
CDR20291_0848	0.560934	0.496918	putative D-3-phosphoglycerate dehydrogenase
CDR20291_0849	0.314732	0.690047	conserved hypothetical protein
CDR20291_0850	0.257636	0.636069	putative signaling protein
CDR20291_0851	-0.0642891	0.832042	putative radical SAM protein
CDR20291_0852	0.116876	0.614562	ABC transporter, substrate-binding lipoprotein
CDR20291_0853	-0.147163	0.622496	ABC transporter, permease protein
CDR20291_0854	0.326391	0.46969	ABC transporter, ATP-binding protein
CDR20291_0855	-0.0756102	0.905103	putative regulatory protein
CDR20291_0856	-0.105952	0.719531	fumarate hydratase, subunit A
CDR20291_0857	-0.00866043	0.9829	putative fumarate hydratase, subunit B
CDR20291_0858	-0.231051	0.425047	NAD-dependent malic enzyme
CDR20291_0859	-1.11083	0.0966098	conserved hypothetical protein
CDR20291_0860	-0.590998	0.205159	putative uncharacterized protein
CDR20291_0861	-0.349562	0.273983	sensor protein
CDR20291_0862	-0.414139	0.125559	predicted abc transporter, atpase component
CDR20291_0863	-0.290791	0.308898	putative uncharacterized protein
CDR20291_0864	-0.0397619	0.906623	conserved hypothetical protein
CDR20291_0865	-0.82901	0.555531	GntR-family transcriptional regulator
CDR20291_0866	-0.724692	0.596998	N-acetylglucosamine-6-phosphate deacetylase
CDR20291_0867	-0.574139	0.670477	glucosamine-6-phosphate deaminase
CDR20291_0868	-0.476562	0.375312	putative membrane protein
CDR20291_0869	0.204115	0.605785	two-component system response regulator
CDR20291_0870	0.478841	0.223525	two-component system sensor histidine kinase
CDR20291_0871	-0.321516	0.519886	putative signaling protein
CDR20291_0872	-0.0870247	0.776306	MerR-family transcriptional regulator
CDR20291_0873	0.0599995	0.92701	putative ABC transporter, permease/ATP-binding protein
CDR20291_0874	0.180283	0.764432	putative ABC transporter, permease/ATP-binding protein
CDR20291_0875	-0.47249	0.579854	conserved hypothetical protein
CDR20291_0876	-0.69114	0.452288	putative membrane protein
CDR20291_0877	0.7765	0.0746046	putative membrane protein
CDR20291_0878	-0.140145	0.764603	putative membrane protein
CDR20291_0879	0.208738	0.727428	putative transcriptional regulator
CDR20291_0880	0.322139	0.504675	spermidine/putrescine ABC transporter, ATP-binding protein
CDR20291_0881	0.429276	0.364343	spermidine/putrescine ABC transporter, permease protein
CDR20291_0882	0.269766	0.532461	putative spermidine/putrescine ABC transporter, permease protein
CDR20291_0883	0.167535	0.732129	spermidine/putrescine ABC transporter, substrate-binding lipoprotein
CDR20291_0884	-0.000425902	0.99955	putative signaling protein
CDR20291_0885	-0.311186	0.661966	putative cell wall anchored protein
CDR20291_0886	-0.229863	0.768187	putative glycosyl transferase
CDR20291_0887	-0.2367	0.753236	putative cell wall anchored protein
CDR20291_0888	0.0826887	0.900417	putative exported protein (fragment);pseudo=true;
CDR20291_0889	0.0579761	0.909618	UDP-N-acetylglucosamine 2-epimerase
CDR20291_0890	-0.0650689	0.875323	putative mannosyl-glycoprotein endo-beta-N-acetylglucosamidase
CDR20291_0891	-0.162007	0.545821	cell surface protein (putative N-acetylmuramoyl-L-alanine amidase)
CDR20291_0892	0.110047	0.781238	cell surface protein (putative N-acetylmuramoyl-L-alanine amidase)
CDR20291_0893	-0.0634246	0.894917	hypothetical protein
CDR20291_0894	0.120536	0.666489	putative helicase
CDR20291_0895	-0.132918	0.671232	conserved hypothetical protein
CDR20291_0896	0.0986512	0.817825	ATP-dependent nuclease subunit B
CDR20291_0897	0.0890047	0.848396	ATP-dependent nuclease subunit A
CDR20291_0898	0.036982	0.889158	nuclease subunit D
CDR20291_0899	0.115648	0.635648	exonuclease subunit C
CDR20291_0900	-0.138085	0.60656	putative modulator of ions transport
CDR20291_0901	-0.368783	0.67587	putative membrane protein (pseudogene);pseudo=true;
CDR20291_0902	-0.198161	0.737555	peptidase T
CDR20291_0903	0.0230392	0.953104	cell surface protein
CDR20291_0904	-0.110338	0.834848	putative phosphoesterase
CDR20291_0905	0.0415512	0.931899	putative inorganic polyphosphate/ATP-NAD kinase
CDR20291_0906	-0.134015	0.717572	ABC transporter, ATP-binding protein
CDR20291_0907	-0.168314	0.689391	putative ABC transporter, permease protein
CDR20291_0908	0.0252831	0.920231	putative membrane protein
CDR20291_0909	-0.251348	0.584362	putative regulatory protein
CDR20291_0910	-0.362591	0.597607	butyryl-CoA dehydrogenase
CDR20291_0911	-0.511204	0.466913	electron transfer flavoprotein beta-subunit
CDR20291_0912	-0.510458	0.458438	electron transfer flavoprotein alpha-subunit
CDR20291_0913	-0.377715	0.572392	3-hydroxybutyryl-CoA dehydratase
CDR20291_0914	-0.405274	0.529546	3-hydroxybutyryl-CoA dehydrogenase
CDR20291_0915	-0.624054	0.375403	acetyl-CoA acetyltransferase
CDR20291_0916	-0.134179	0.822403	putative pseudouridylate synthase
CDR20291_0917	0.35473	0.537861	conserved hypothetical protein
CDR20291_0918	-0.248531	0.723794	acyl carrier protein
CDR20291_0919	0.885427	0.17212	putative exported protein
CDR20291_0920	4.17064	0.000555003	conserved hypothetical protein
CDR20291_0921	3.16028	0.00045218	hypothetical protein
CDR20291_0922	3.36237	0.000174603	hypothetical protein
CDR20291_0923	-0.311697	0.450032	LacI-family transcriptional regulator (catabolite control protein)
CDR20291_0924	3.70161	0.00113959	putative uncharacterized protein
CDR20291_0925	1.2044	0.282605	hypothetical protein
CDR20291_0926	4.26011	5.80061e-05	hypothetical protein
CDR20291_0927	0.0748822	0.776553	putative polysaccharide biosynthesis/sporulation protein
CDR20291_0928	0.0322571	0.938081	putative phosphatase
CDR20291_0929	0.0441779	0.867145	putative aminotransferase
CDR20291_0930	-0.817261	0.0680789	conserved hypothetical protein
CDR20291_0931	0.100896	0.823525	putative aminopeptidase
CDR20291_0932	-0.0846154	0.881385	GntR-family transcriptional regulator
CDR20291_0933	-0.0274863	0.966089	PTS system, IIa component
CDR20291_0934	-0.104988	0.850324	conserved hypothetical protein
CDR20291_0935	-0.0043705	0.994904	PTS system, IIb component
CDR20291_0936	-0.0492441	0.933864	PTS system, IIc component
CDR20291_0937	-0.0228712	0.974352	PTS system, IId component
CDR20291_0938	-0.155443	0.761458	LysR-family transcriptional regulator
CDR20291_0939	-0.179177	0.576488	putative lipoprotein
CDR20291_0940	-0.0929649	0.817538	molybdopterin biosynthesis protein
CDR20291_0941	-0.275829	0.631674	molybdopterin-guanine dinucleotide biosynthesis protein B
CDR20291_0942	-0.373465	0.5567	PTS system, IIb component
CDR20291_0943	-0.00988025	0.966462	ABC transporter, ATP-binding/permease protein
CDR20291_0944	0.336899	0.529824	putative membrane protein
CDR20291_0945	0.0499293	0.921056	putative peptidase
CDR20291_0946	0.141592	0.920847	zinc transporter
CDR20291_0947	-0.385591	0.49991	putative membrane protein
CDR20291_0948	-0.102906	0.779027	two-component response regulator
CDR20291_0949	-0.11501	0.770778	sensor histidine kinase virs
CDR20291_0950	-0.249485	0.820511	putative lipoprotein
CDR20291_0951	-0.116738	0.761829	glycerol dehydratase
CDR20291_0952	0.289906	0.586253	glycerol dehydratase activator
CDR20291_0953	-0.298189	0.501374	putative transcriptional regulator
CDR20291_0954	0.197405	0.723854	putative phosphoesterase
CDR20291_0955	0.454059	0.369852	hypothetical protein
CDR20291_0956	-0.415608	0.451999	hypothetical protein
CDR20291_0957	-0.193174	0.537058	nitroreductase-family protein
CDR20291_0958	-0.15031	0.591933	AraC-family transcriptional regulator
CDR20291_0959	-0.105423	0.837479	transposase-like protein b
CDR20291_0960	0.0895821	0.794083	putative membrane protein
CDR20291_0961	-0.781554	0.278471	putative uncharacterized protein
CDR20291_0962	-5.70111	5.22715e-27	putative uncharacterized protein
CDR20291_0963	-5.70932	2.6479e-18	putative uncharacterized protein
CDR20291_0964	-0.243406	0.499734	DNA polymerase I
CDR20291_0965	-0.465785	0.160666	putative dephospho-CoA kinase
CDR20291_0966	-0.311737	0.273269	putative transglycosylase
CDR20291_0967	-0.337981	0.453094	putative solute-binding lipoprotein
CDR20291_0968	-0.303856	0.487457	putative heavy-metal binding protein
CDR20291_0969	1.45834	0.103039	hypothetical protein
CDR20291_0970	-0.328329	0.515291	lactoylglutathione lyase
CDR20291_0971	-0.153614	0.739619	putative cell wall hydrolase
CDR20291_0972	-0.078995	0.820772	putative membrane protein
CDR20291_0973	0.154978	0.764471	electron transport complex protein
CDR20291_0974	0.157676	0.760829	electron transport complex protein
CDR20291_0975	0.229254	0.675684	electron transport complex protein
CDR20291_0976	0.149986	0.767302	electron transport complex protein
CDR20291_0977	0.095434	0.860509	electron transport complex protein
CDR20291_0978	0.14641	0.793683	electron transport complex protein
CDR20291_0979	0.243197	0.614555	hypothetical protein
CDR20291_0980	-0.12772	0.682507	septum formation protein
CDR20291_0981	-0.100868	0.744949	DNA repair protein
CDR20291_0982	-0.211653	0.575151	rod shape-determining protein
CDR20291_0983	-0.182999	0.489688	putative rod shape-determining protein precursor
CDR20291_0984	-0.213146	0.427982	putative membrane protein
CDR20291_0985	-0.181806	0.416445	putative penicillin-binding protein
CDR20291_0986	0.238431	0.480814	septum site-determining protein
CDR20291_0987	0.43543	0.214755	septum site-determining protein (cell division inhibitor)
CDR20291_0988	0.243687	0.48259	cell division topological specificity factor
CDR20291_0989	0.231189	0.423508	rod shape-determining protein
CDR20291_0990	0.262258	0.358912	methylglyoxal synthase
CDR20291_0991	-2.02537	0.139349	PadR-family transcriptional regulator
CDR20291_0992	-0.516723	0.571657	putative membrane protein
CDR20291_0993	-0.1656	0.61479	putative exported protein
CDR20291_0994	-0.269448	0.240171	putative anaerobic nitric oxide reductase flavorubredoxin
CDR20291_0995	-0.0162413	0.947033	radical SAM-superfamily protein
CDR20291_0996	-0.0310751	0.906491	conserved hypothetical protein
CDR20291_0997	-0.00893896	0.969894	ribonuclease g
CDR20291_0998	-0.0624451	0.868776	50S ribosomal protein L21
CDR20291_0999	-0.0716967	0.859999	conserved hypothetical protein
CDR20291_1000	-0.301067	0.527964	50S ribosomal protein L27
CDR20291_1001	-0.507015	0.540886	Spo0B-associated GTP-binding protein
CDR20291_1002	-0.541604	0.488116	conserved hypothetical protein
CDR20291_1003	-0.67016	0.560026	homoserine dehydrogenase
CDR20291_1004	-0.0921186	0.767328	putative integrase/recombinase
CDR20291_1005	0.214207	0.737856	putative membrane protein
CDR20291_1006	0.0162933	0.978133	GntR-family transcriptional regulator
CDR20291_1007	-0.610937	0.104452	conserved hypothetical protein
CDR20291_1008	-0.0985655	0.831587	electron transfer flavoprotein beta-subunit
CDR20291_1009	-0.20646	0.657083	electron transfer flavoprotein alpha-subunit
CDR20291_1010	0.204518	0.589777	putative FAD/FMN-containing dehydrogenase
CDR20291_1011	-0.0784506	0.795636	conserved hypothetical protein
CDR20291_1012	0.0409091	0.908773	acetate kinase
CDR20291_1013	-0.193544	0.719824	conserved hypothetical protein
CDR20291_1014	-0.46586	0.195697	50S ribosomal protein L32
CDR20291_1015	0.0962914	0.728576	DeoR-family transcriptional regulator (fatty acid and phospholipid biosynthesis regulator)
CDR20291_1016	0.107892	0.738229	fatty acid/phospholipid synthesis protein
CDR20291_1017	-0.00469381	0.986617	3-oxoacyl-[acyl-carrier-protein] synthase III
CDR20291_1018	0.0415612	0.878211	trans-2-enoyl-ACP reductase
CDR20291_1019	0.00343667	0.990305	malonyl coa-acyl carrier protein transacylase
CDR20291_1020	0.114953	0.679557	3-oxoacyl-[acyl-carrier protein] reductase
CDR20291_1021	-0.104296	0.806174	acyl carrier protein
CDR20291_1022	-0.00871636	0.975443	3-oxoacyl-[acyl-carrier-protein] synthase II
CDR20291_1023	-0.351795	0.631205	putative signaling protein
CDR20291_1024	-0.327887	0.64914	putative sigma-54 dependent transcriptional regulator
CDR20291_1025	-0.844896	0.500971	conserved hypothetical protein
CDR20291_1026	-0.637912	0.634322	putative glutamine amidotransferase
CDR20291_1027	-0.760699	0.308247	putative amino acid permease
CDR20291_1028	-0.348295	0.404633	putative acetyltransferase
CDR20291_1029	-0.0850701	0.803495	putative fructose-1,6-bisphosphatase
CDR20291_1030	1.29801	0.225597	stage III sporulation protein AA
CDR20291_1031	1.07149	0.417364	stage III sporulation protein AB
CDR20291_1032	1.28989	0.331714	stage III sporulation protein AC
CDR20291_1033	0.98035	0.351149	stage III sporulation protein AD
CDR20291_1034	0.962419	0.283952	stage III sporulation-related protein
CDR20291_1035	1.40886	0.222881	putative stage III sporulation protein AF
CDR20291_1036	1.20312	0.18797	stage iii sporulation protein ag%3B flags: precursor
CDR20291_1037	1.19365	0.17895	putative stage III sporulation protein AH
CDR20291_1038	-0.294025	0.552795	conserved hypothetical protein
CDR20291_1039	-0.224067	0.766165	N utilization substance protein B
CDR20291_1040	-0.179076	0.855269	probable O-sialoglycoprotein endopeptidase
CDR20291_1041	-0.130448	0.854541	exodeoxyribonuclease VII large subunit
CDR20291_1042	-0.606761	0.327933	exodeoxyribonuclease VII small subunit
CDR20291_1043	-0.186055	0.518755	geranyltranstransferase
CDR20291_1044	-0.104664	0.82497	putative membrane protein
CDR20291_1045	-0.137808	0.756501	1-deoxy-D-xylulose 5-phosphate synthase
CDR20291_1046	-0.410205	0.340514	putative RNA methyltransferase
CDR20291_1047	-0.247881	0.575518	DNA repair protein
CDR20291_1048	-0.201094	0.585354	putative exported protein
CDR20291_1049	0.102524	0.84314	putative acetyltransferase
CDR20291_1050	0.0587187	0.922523	spermine/spermidine acetyltransferase
CDR20291_1051	-0.265416	0.641806	stage IV sporulation protein B
CDR20291_1052	0.93619	0.14003	stage 0 sporulation protein A
CDR20291_1053	0.251685	0.416908	putative pyrophosphokinase
CDR20291_1054	0.146888	0.693651	putative exported protein
CDR20291_1055	0.187047	0.632428	putative glycosyltransferase
CDR20291_1056	0.27212	0.457177	putative glycosyltransferase
CDR20291_1057	0.209519	0.587649	conserved hypothetical protein
CDR20291_1058	0.191671	0.650966	ADP-ribose pyrophosphatase
CDR20291_1059	0.243721	0.570281	putative membrane protein
CDR20291_1060	0.133439	0.740896	putative tyrosine recombinase
CDR20291_1061	0.131173	0.740394	phosphopentomutase
CDR20291_1062	0.112705	0.759933	purine nucleoside phosphorylase
CDR20291_1063	-0.0609851	0.862661	pyrimidine-nucleoside phosphorylase
CDR20291_1064	-0.0357699	0.88204	putative exported aminodeoxychorismate lyase
CDR20291_1065	0.207701	0.726315	putative O-methyltransferase
CDR20291_1066	0.0859833	0.856516	putative protease
CDR20291_1067	0.138623	NA	putative penicillin-binding protein
CDR20291_1068	-0.0139647	0.970862	site-specific recombinase
CDR20291_1069	0.013478	0.982052	putative lipoprotein
CDR20291_1070	-0.0443318	0.951413	cell surface protein
CDR20291_1071	-0.255113	0.553876	putative uncharacterized protein
CDR20291_1072	-0.00382843	0.992498	integrase, catalytic region
CDR20291_1073	0.232552	0.813511	hypothetical protein
CDR20291_1074	0.0961896	0.828954	putative exported protein
CDR20291_1075	0.00429858	0.99449	putative exported protein
CDR20291_1076	-0.15853	0.768943	hypothetical protein (fragment);pseudo=true;
CDR20291_1077	-0.176215	0.691895	putative membrane protein
CDR20291_1078	-5.40205	2.80302e-15	hypothetical protein
CDR20291_1079	0.0460376	0.88359	putative teicoplanin resistance protein
CDR20291_1080	-0.626645	0.747123	putative phage-related DNA-directed RNA polymerase 7 kDa polypeptide
CDR20291_1081	0.400065	0.581946	putative membrane protein
CDR20291_1082	-0.357812	0.586768	putative membrane protein
CDR20291_1083	-1.21026	0.0153748	putative membrane protein
CDR20291_1084	-0.240132	0.575261	putative membrane protein
CDR20291_1085	-0.117871	0.799378	elongation factor P
CDR20291_1086	-0.364128	0.519913	conserved hypothetical protein
CDR20291_1087	-0.424969	0.390573	putative ribonuclease III
CDR20291_1088	0.0163845	0.964022	radical SAM-superfamily protein
CDR20291_1089	0.0686593	0.833376	chromosome partition protein
CDR20291_1090	0.0924201	0.801544	putative signal recognition particle
CDR20291_1091	-0.0329478	0.946234	conserved hypothetical protein
CDR20291_1092	-0.199627	0.699617	signal recognition particle protein
CDR20291_1093	-0.0229838	0.954747	30S ribosomal protein S16
CDR20291_1094	-0.118414	0.777785	conserved hypothetical protein
CDR20291_1095	-0.395946	0.574776	putative 16S rRNA processing protein
CDR20291_1096	-0.321637	0.664878	tRNA (Guanine-n(1)-)-methyltransferase
CDR20291_1097	-0.232235	0.521078	50S ribosomal protein L19
CDR20291_1098	-0.619338	0.526843	putative GTPase
CDR20291_1099	1.24178	0.00208875	branched-chain amino acid transport system carrier protein
CDR20291_1100	-0.102871	0.854758	branched-chain amino acid transport system carrier protein
CDR20291_1101	-0.0279443	0.936891	putative ribonucleotide-diphosphate reductase
CDR20291_1102	-0.2378	0.466308	ribonuclease HII
CDR20291_1103	-0.1907	0.689854	putative FMN-dependent dehydrogenase
CDR20291_1104	-0.688854	0.402192	hypothetical protein
CDR20291_1105	-0.700309	0.364696	putative regulatory protein
CDR20291_1106	-0.278481	0.707825	putative ABC transporter, permease protein
CDR20291_1107	-0.0505606	0.929184	putative ABC transporter, permease protein
CDR20291_1108	-0.0675755	0.877322	ABC transporter, ATP-binding protein
CDR20291_1109	0.06461	0.825419	two-component response regulator
CDR20291_1110	0.115383	0.753403	two-component sensor histidine kinase
CDR20291_1111	0.205806	0.690666	conserved hypothetical protein
CDR20291_1112	0.623103	0.0811525	putative competence protein (putative magnesium chelatase)
CDR20291_1113	-0.150513	0.860465	putative competence protein
CDR20291_1114	-0.132894	0.863169	DNA topoisomerase I
CDR20291_1115	-0.169807	0.622373	GTP-sensing transcriptional pleiotropic repressor
CDR20291_1116	0.0896419	0.883695	putative ATPase
CDR20291_1117	0.290467	0.538084	putative acetyltransferase
CDR20291_1118	0.0577696	0.912043	RRF2-family transcriptional regulator
CDR20291_1119	-0.0220867	0.963316	cysteine desulfurase
CDR20291_1120	-0.39437	0.48604	NifU-like protein
CDR20291_1121	-0.159762	0.535959	putative tRNA (5-methylaminomethyl-2-thiouridylate)-methyltransferase
CDR20291_1122	-0.0473929	0.906438	putative alanyl-tRNA synthetase
CDR20291_1123	-0.0124749	0.977657	conserved hypothetical protein
CDR20291_1124	0.0128544	0.973249	putative membrane protein
CDR20291_1125	-0.022578	0.943605	putative holliday junction resolvase
CDR20291_1126	-0.654859	0.320207	conserved hypothetical protein
CDR20291_1127	-0.265241	0.645244	ferric uptake regulation protein
CDR20291_1128	0.282757	0.758292	putative membrane-bound metal-dependent hydrolase
CDR20291_1129	0.346224	0.397574	metallo beta-lactamase superfamily protein
CDR20291_1130	0.173966	0.875131	putative small acid-soluble spore protein
CDR20291_1131	-0.39432	0.70299	D-alanyl-D-alanine carboxypeptidase (penicillin-binding protein)
CDR20291_1132	-0.0248017	0.953241	conserved hypothetical protein
CDR20291_1133	0.00330236	0.990347	AraC-family transcriptional regulator
CDR20291_1134	0.102413	0.737355	putative membrane-associated peptidase
CDR20291_1135	-0.107667	0.721998	segregation and condensation protein A
CDR20291_1136	-0.205798	0.554293	segregation and condensation protein B
CDR20291_1137	-0.134004	0.934466	putative membrane protein
CDR20291_1138	-0.55835	0.576254	conserved hypothetical protein
CDR20291_1139	-0.280312	0.393643	MarR-family transcriptional regulator
CDR20291_1140	-0.10524	0.681204	putative cytosol aminopeptidase
CDR20291_1141	-0.0993369	0.903962	putative membrane protein
CDR20291_1142	-0.241153	0.843743	hypothetical protein
CDR20291_1143	0.104794	0.854481	putative pyrophosphohydrolase
CDR20291_1144	-0.188434	0.777114	putative NAD-dependent deacetylase (Sir2-family regulatory)
CDR20291_1145	0.0104405	0.979986	putative mannosyl-glycoprotein endo-beta-N-acetylglucosamidase
CDR20291_1146	-0.0309016	0.960422	DNA polymerase III PolC-type
CDR20291_1147	-0.732889	0.319629	conserved hypothetical protein
CDR20291_1148	-0.292101	0.630072	transcription elongation protein
CDR20291_1149	-0.145609	0.824605	conserved hypothetical protein
CDR20291_1150	-0.326551	0.629403	putative ribosomal protein
CDR20291_1151	-0.218111	0.703614	translation initiation factor IF-2
CDR20291_1152	-0.318063	0.611912	ribosome-binding factor A
CDR20291_1153	-0.155078	0.828324	putative RNA-binding protein
CDR20291_1154	-0.214004	0.77685	tRNA pseudouridine synthase B
CDR20291_1155	-0.241866	0.347216	riboflavin biosynthesis protein
CDR20291_1156	-0.527238	0.266334	hypothetical protein
CDR20291_1157	-0.424655	0.508566	30S ribosomal protein S15
CDR20291_1158	0.00018456	0.99973	conserved hypothetical protein
CDR20291_1159	-0.0910385	0.749671	polyribonucleotide nucleotidyltransferase
CDR20291_1160	-0.499648	0.536555	putative polysaccharide deacetylase
CDR20291_1161	-0.278378	0.467821	putative peptidase
CDR20291_1162	-0.112452	0.799819	conserved hypothetical protein
CDR20291_1163	-0.180384	0.699761	aspartokinase
CDR20291_1164	-0.310546	0.478305	translocation-enhancing protein TepA
CDR20291_1165	-0.329876	0.591275	putative DNA translocase
CDR20291_1166	-0.347026	0.526831	putative ATP/GTP binding protein
CDR20291_1167	-0.290433	0.600128	radical SAM-superfamily protein
CDR20291_1168	-0.283039	0.672899	CDP-diacylglycerol--glycerol-3-phosphate 3-phosphatidyltransferase
CDR20291_1169	0.0265081	0.953056	RecA protein (recombinase A)
CDR20291_1170	0.0902993	0.719867	putative nucleic acid-binding protein
CDR20291_1171	0.244133	0.572724	conserved hypothetical protein
CDR20291_1172	0.0967348	0.804713	signal peptidase I
CDR20291_1173	0.128783	0.752931	undecaprenyl-diphosphatase
CDR20291_1174	-0.0362227	0.942713	putative tyrosine recombinase
CDR20291_1175	-0.113597	0.80401	adenylosuccinate lyase
CDR20291_1176	-0.399196	0.496574	MarR-family transcriptional regulator
CDR20291_1177	0.0602853	0.829812	PTS system, maltose and glucose-specific IIbc component
CDR20291_1178	0.00379662	0.991847	RpiR-family transcriptional regulator
CDR20291_1179	-0.14347	0.699081	maltose-6'-phosphate glucosidase
CDR20291_1180	0.144138	0.829646	aspartate aminotransferase
CDR20291_1181	0.151821	0.706336	putative galactose-1-phosphate uridylyltransferase
CDR20291_1182	0.122256	0.769828	putative exodeoxyribonuclease
CDR20291_1183	0.0264274	0.913121	putative exonuclease
CDR20291_1184	0.0294011	0.914979	hypothetical protein
CDR20291_1185	-0.00724587	0.978751	glutamine synthetase
CDR20291_1186	-0.132717	0.835772	putative cell wall biosynthesis protein
CDR20291_1187	-0.214738	0.718595	padr-family transcriptional regulator
CDR20291_1188	-0.00344766	0.993796	putative membrane protein
CDR20291_1189	0.143299	0.733187	putative exported protein
CDR20291_1190	-0.286272	0.385098	putative lipoprotein
CDR20291_1191	-1.04543	0.15073	putative lantibiotic ABC transporter, ATP-binding protein
CDR20291_1192	-0.242451	0.701877	putative lantibiotic ABC transporter, permease protein
CDR20291_1193	-0.41102	0.272291	putative lantibiotic ABC transporter, permease protein
CDR20291_1194	-0.214308	0.424661	lantibiotic two-component sensor histidine kinase
CDR20291_1195	-0.251345	0.620778	putative pyridoxine kinase
CDR20291_1196	-0.250855	0.824628	putative exported protein
CDR20291_1197	-0.393877	0.510233	putative cold shock protein
CDR20291_1198	-0.586555	0.259221	putative regulatory protein
CDR20291_1199	-0.0925445	0.857692	putative peptidyl-prolyl isomerase
CDR20291_1200	-0.0290233	0.932618	putative membrane protein
CDR20291_1201	-0.0414649	0.926725	putative phage-related protein
CDR20291_1202	-0.249576	0.395627	putative phage repressor
CDR20291_1203	1.23056	0.0688028	putative phage regulatory protein
CDR20291_1204	0.756718	0.143949	conserved hypothetical protein
CDR20291_1205	1.06235	0.118529	hypothetical protein
CDR20291_1206	0.844204	0.162042	putative phage protein
CDR20291_1207	0.857573	0.229466	putative phage protein
CDR20291_1208	0.688957	0.239676	conserved hypothetical protein
CDR20291_1209	0.815472	0.210978	hypothetical protein
CDR20291_1210	0.994855	0.156289	putative phage protein
CDR20291_1211	1.08094	0.132656	putative phage protein
CDR20291_1212	0.998885	0.157593	putative phage cell wall hydrolase
CDR20291_1213	1.07313	0.142309	hypothetical protein
CDR20291_1214	1.101	0.129639	phage protein
CDR20291_1215	0.778103	0.253273	phage protein
CDR20291_1216	0.933036	0.193191	phage protein
CDR20291_1217	1.03101	0.157081	putative phage tail fiber protein
CDR20291_1218	1.03837	0.153325	putative phage protein
CDR20291_1219	0.56534	0.394965	putative phage-related protein
CDR20291_1220	0.12738	0.857812	putative membrane protein
CDR20291_1221	-0.190096	0.592084	putative membrane protein
CDR20291_1222	-0.211378	0.77936	putative phage regulatory protein
CDR20291_1223	0.229856	0.658299	putative phage regulatory protein
CDR20291_1224	-0.116099	0.760217	hypothetical protein
CDR20291_1225	-0.217318	0.741643	putative phage regulatory protein
CDR20291_1226	0.251978	0.527234	putative transporter
CDR20291_1227	0.539308	0.147685	TetR-family transcriptional regulator
CDR20291_1228	-0.255157	0.409639	glycerol kinase
CDR20291_1229	0.0918727	0.850229	GntR-family transcriptional regulator
CDR20291_1230	0.0122771	0.985539	conserved hypothetical protein
CDR20291_1231	-0.426896	0.512502	probable transporter
CDR20291_1232	-0.835066	0.179639	putative allophanate hydrolase subunit 1
CDR20291_1233	-0.375998	0.557512	putative allophanate hydrolase subunit 2
CDR20291_1234	-0.0726324	0.825683	putative transcriptional regulator
CDR20291_1235	-1.02394	0.20943	putative chloromuconate cycloisomerase
CDR20291_1236	-0.535791	0.447996	putative membrane protein
CDR20291_1237	-0.0678821	0.920162	putative esterase
CDR20291_1238	-0.320747	0.552888	putative endoribonuclease
CDR20291_1239	-0.359885	0.603362	putative membrane protein
CDR20291_1240	-0.405114	0.256804	putative oxidoreductase
CDR20291_1241	-0.282737	0.573769	putative membrane protein
CDR20291_1242	0.170668	0.662661	putative amino acid amidase
CDR20291_1243	0.2014	0.66438	conserved hypothetical protein
CDR20291_1244	0.386661	0.459367	putative peptidase
CDR20291_1245	-0.214493	0.600517	putative muramoyltetrapeptide carboxypeptidase
CDR20291_1246	-0.216655	0.578563	conserved hypothetical protein
CDR20291_1247	0.00826205	0.982603	conserved hypothetical protein
CDR20291_1248	0.0808585	0.86807	glycerophosphoryl diester phosphodiesterase
CDR20291_1249	0.346413	0.401198	putative nonribosomal peptide synthetase
CDR20291_1250	0.0667366	0.885961	putative oligopeptide transporter
CDR20291_1251	0.0317624	0.949444	conserved hypothetical protein
CDR20291_1252	0.0166266	0.957495	ABC transporter, ATP-binding protein
CDR20291_1253	-0.0229221	0.958729	putative exported protein
CDR20291_1254	0.311652	0.31882	GntR-family transcriptional regulator
CDR20291_1255	0.375003	0.414747	D-alanine--D-alanine ligase B
CDR20291_1256	0.0802962	0.861401	putative competence protein
CDR20291_1257	-0.174256	0.620358	putative hydrolase
CDR20291_1258	-0.0658691	0.915328	conserved hypothetical protein
CDR20291_1259	-0.260106	0.409478	sigma-54 dependent regulatory protein
CDR20291_1260	-0.384805	0.534424	putative membrane protein
CDR20291_1261	-0.100378	0.853646	putative radical SAM-superfamily protein
CDR20291_1262	-0.128176	0.842274	putative membrane protein
CDR20291_1263	0.53954	0.447597	putative membrane protein
CDR20291_1264	-0.555676	0.156651	putative ATP-binding protein
CDR20291_1265	0.0919505	0.871761	putative drug/sodium antiporter
CDR20291_1266	-0.22751	0.540917	putative signaling protein
CDR20291_1267	-0.0193363	0.957884	putative signaling protein
CDR20291_1268	0.0339332	0.937104	putative signaling protein
CDR20291_1269	-0.287942	0.416218	MerR-family transcriptional regulator
CDR20291_1270	-0.304692	0.388445	hypothetical protein
CDR20291_1271	-0.0370448	0.931578	hypothetical protein
CDR20291_1272	-0.118361	0.678012	putative membrane protein
CDR20291_1273	-0.484307	0.324411	putative isochorismatase
CDR20291_1274	-0.410738	0.470739	putative transcriptional regulator
CDR20291_1275	0.504447	0.79049	hypothetical protein
CDR20291_1276	-0.440577	0.350079	conserved hypothetical protein
CDR20291_1277	-0.12165	0.810664	putative uncharacterized protein
CDR20291_1278	-0.138472	0.550327	transcriptional regulator, arac family protein
CDR20291_1279	0.127001	0.893006	putative exported polysaccharide deacetylase
CDR20291_1280	-0.348558	0.339832	putative exonuclease
CDR20291_1281	0.228787	0.601074	putative ribonuclease
CDR20291_1282	4.14416	0.000178136	putative bifunctional protein: peroxiredoxin/chitinase
CDR20291_1283	-0.474983	0.39205	putative membrane protein
CDR20291_1284	-0.283997	0.666527	putative membrane protein
CDR20291_1285	-0.357854	0.183919	putative exported protein
CDR20291_1286	-0.210625	0.573261	putative sigma-54-dependent transcriptional regulator
CDR20291_1287	-0.303429	0.629712	putative multiprotein complex assembly protein
CDR20291_1288	-0.448065	0.354142	putative membrane protein
CDR20291_1289	-0.426632	0.333359	putative membrane protein
CDR20291_1290	-0.0435039	0.937339	putative membrane protein
CDR20291_1291	-0.417879	0.446475	hypothetical protein
CDR20291_1292	-0.571234	0.243102	putative exported protein
CDR20291_1293	-0.128496	0.725714	putative exported polysaccharide deacetylase
CDR20291_1294	0.0169075	0.952311	para-aminobenzoate synthase glutamine amidotransferase component II
CDR20291_1295	-0.0777431	0.818858	para-aminobenzoate synthase component I
CDR20291_1296	-0.31161	0.510598	putative aminodeoxychorismate lyase
CDR20291_1297	-0.271973	0.460372	conserved hypothetical protein
CDR20291_1298	-0.118616	0.624687	putative GTP cyclohydrolase I
CDR20291_1299	-0.0466155	0.852533	dihydropteroate synthase
CDR20291_1300	-0.0889338	0.7652	dihydroneopterin aldolase
CDR20291_1301	-0.102785	0.716856	2-amino-4-hydroxy-6-hydroxymethyldihydropteridi ne pyrophosphokinase
CDR20291_1302	-0.183371	0.506899	putative chorismate biosynthesis-related protein
CDR20291_1303	-0.148954	0.656038	DNA primase
CDR20291_1304	-0.287473	0.476601	RNA polymerase sigma factor (sigma-43)
CDR20291_1305	-0.686343	0.420869	conserved hypothetical protein
CDR20291_1306	-0.361079	0.433246	conserved hypothetical protein
CDR20291_1307	-0.394715	0.541696	putative flavoprotein
CDR20291_1308	-0.255219	0.742516	putative 5-nitroimidazole reductase
CDR20291_1309	-0.0784811	0.877663	putative phosphohydrolase
CDR20291_1310	0.0126244	0.977231	putative membrane protein
CDR20291_1311	-0.228607	0.694843	GntR-family transcriptional regulator
CDR20291_1312	0.514603	0.225967	putative membrane protein
CDR20291_1313	0.172428	0.537186	two-component response regulator
CDR20291_1314	0.195395	0.57145	two-component sensor kinase
CDR20291_1315	0.300045	0.462146	ABC transporter, ATP-binding protein
CDR20291_1316	0.353159	0.378647	ABC transporter, permease protein
CDR20291_1317	0.0925952	0.874525	putative iron-sulfur protein
CDR20291_1318	0.162663	0.711095	cell surface protein (putative penicillin-binding protein)
CDR20291_1319	0.320291	0.693768	putative phage shock protein
CDR20291_1320	0.110086	0.836154	putative membrane protein (putative phage infection protein)
CDR20291_1321	-0.347731	0.373235	ABC transporter, ATP-binding/permease protein
CDR20291_1322	-0.0288195	0.965455	ABC transporter, ATP-binding/permease protein
CDR20291_1323	-0.561618	0.369202	putative ruberythrin
CDR20291_1324	-0.508843	0.59693	putative uncharacterized protein
CDR20291_1325	-0.337698	0.702219	putative hydrolase
CDR20291_1326	-0.74956	0.613562	putative ferrous iron transport protein
CDR20291_1327	-0.0821831	0.951292	putative ferrous iron transport protein A
CDR20291_1328	0.342688	0.757817	ferrous iron transport protein B
CDR20291_1329	0.377604	0.741265	putative exported protein
CDR20291_1330	-0.182152	0.58869	conserved hypothetical protein
CDR20291_1331	0.00742353	0.982471	putative aliphatic sulfonate ABC transporter, permease protein
CDR20291_1332	0.0834245	0.829405	putative aliphatic sulfonates ABC transporter, ATP-binding protein
CDR20291_1333	0.531932	0.432222	putative aliphatic sulfonates ABC transporter, substrate-binding lipoprotein
CDR20291_1334	1.49711	0.15457	conserved hypothetical protein
CDR20291_1335	-0.0861653	0.898309	putative lipoprotein
CDR20291_1336	0.102038	0.829236	hypothetical protein
CDR20291_1337	0.298226	0.414411	putative transcriptional regulator
CDR20291_1338	-0.245097	0.701632	transposase-like protein b (pseudogene);pseudo=true;
CDR20291_1339	-0.417906	0.601063	D-methionine ABC transporter, ATP-binding protein
CDR20291_1340	-0.364938	0.649382	putative D-methionine ABC transporter, permease protein
CDR20291_1341	-0.138742	0.834245	putative D-methionine ABC transporter, substrate-binding lipoprotein
CDR20291_1342	0.233573	0.70043	putative two-component sensor histidine kinase
CDR20291_1343	0.0839143	0.885799	putative 3-methyladenine DNA glycosylase
CDR20291_1344	-0.38471	0.277588	putative transcriptional regulator
CDR20291_1345	-0.428058	0.280222	pyrroline-5-carboxylate reductase
CDR20291_1346	0.284132	0.498732	putative exported protein
CDR20291_1347	0.0411645	0.945896	hypothetical protein
CDR20291_1348	0.0571364	0.935478	RNA polymerase sigma factor rpoD
CDR20291_1349	-0.191761	0.515887	putative membrane protein (virulence factor (MviN) homologue)
CDR20291_1350	-0.280487	0.409036	putative deoxyribose-phosphate aldolase
CDR20291_1351	0.243672	0.625777	putative transcriptional regulator
CDR20291_1352	-0.218121	0.584648	ABC transporter, ATP-binding protein
CDR20291_1353	-0.618862	0.520128	putative ABC transporter, permease protein
CDR20291_1354	-0.130567	0.796709	putative drug/sodium antiporters
CDR20291_1355	-0.101644	0.862087	putative thioredoxin
CDR20291_1356	0.271265	0.634131	conserved hypothetical protein
CDR20291_1357	-0.180166	0.642578	putative iron-sulfur cluster-binding protein
CDR20291_1358	-0.309877	0.280734	putative lipoprotein
CDR20291_1359	-0.120925	0.865131	conserved hypothetical protein
CDR20291_1360	1.01793	0.152116	conserved hypothetical protein
CDR20291_1361	0.0601899	0.891328	putative pantoate--beta-alanine ligase
CDR20291_1362	0.111152	0.810377	3-methyl-2-oxobutanoate hydroxymethyltransferase
CDR20291_1363	-0.133088	0.802034	conserved hypothetical protein
CDR20291_1364	0.276358	0.539238	putative signaling protein
CDR20291_1365	0.133833	0.759223	MerR-family transcriptional activator
CDR20291_1366	2.25991	0.0674188	putative ferrous ion transport protein
CDR20291_1367	2.06393	0.106951	putative ferrous ion transport protein
CDR20291_1368	-0.245408	0.551407	putative acetyltransferase
CDR20291_1369	-0.100448	0.769085	putative membrane protein
CDR20291_1370	-0.325925	0.409667	tyrosyl-tRNA synthetase
CDR20291_1371	-0.230499	0.448519	putative polysaccharide deacetylase
CDR20291_1372	0.244586	0.622069	putative membrane protein
CDR20291_1373	-0.0339341	0.926976	putative rubrerythrin
CDR20291_1374	-0.323311	0.582751	putative iron-sulfur protein
CDR20291_1375	0.0896843	0.812135	dihydroorotase
CDR20291_1376	-0.100697	0.764927	ABC transporter, permease protein
CDR20291_1377	-0.0970776	0.795603	ABC transporter, ATP-binding protein
CDR20291_1378	-0.106994	0.779646	putative ABC transporter, permease protein
CDR20291_1379	-0.00311521	0.991181	two-component sensor histidine kinase
CDR20291_1380	-0.176383	0.544543	two-component response regulator
CDR20291_1381	0.0283721	0.95442	ABC transporter, ATP-binding protein
CDR20291_1382	0.185021	0.570346	putative ABC transporter, permease protein
CDR20291_1383	-0.159602	0.760616	putative gamma-glutamyltranspeptidase
CDR20291_1384	-0.268583	0.632893	putative 3-mercaptopyruvate sulfurtransferase
CDR20291_1385	-0.0955819	0.878851	putative dehydrogenase, electron transfer subunit
CDR20291_1386	-0.0665785	0.913678	putative glutamate synthase [NADPH] small chain
CDR20291_1387	-0.0927463	0.837402	putative signaling protein
CDR20291_1388	-0.454083	0.477609	ABC transporter, ATP-binding protein
CDR20291_1389	-0.279784	0.766183	ABC transporter, permease protein
CDR20291_1390	-0.329264	0.748447	putative drug/sodium antiporter
CDR20291_1391	-0.391659	0.691261	conserved hypothetical protein
CDR20291_1392	-1.02642	0.434116	putative acyl carrier protein phosphodiesterase
CDR20291_1393	-0.0184656	0.97117	hypothetical protein
CDR20291_1394	0.163715	0.837169	conserved hypothetical protein
CDR20291_1395	-0.0701396	0.927425	putative hemolysin-like membrane protein
CDR20291_1396	-0.909811	0.105011	putative ATP phosphoribosyltransferase regulatory subunit
CDR20291_1397	-0.803	0.2275	putative ATP phosphoribosyltransferase
CDR20291_1398	-0.68655	0.235163	putative histidinol-phosphate aminotransferase
CDR20291_1399	-0.458244	0.43827	imidazoleglycerol-phosphate dehydratase
CDR20291_1400	-0.732141	0.231897	putative imidazole glycerol phosphate synthase subunit
CDR20291_1401	0.356041	0.499854	putative 1-(5-phosphoribosyl)-5-[(5-phosphoribosylamino)methyliden eamino] imidazole-4-carboxamide isomerase
CDR20291_1402	-0.932903	0.127685	putative imidazole glycerol phosphate synthase subunit
CDR20291_1403	-0.148472	0.746973	histidine biosynthesis bifunctional protein
CDR20291_1404	0.233799	0.376238	putative amino acid permease
CDR20291_1405	-0.321794	0.445601	putative polysaccharide deacetylase
CDR20291_1406	-0.145904	0.620452	putative peptidyl-prolyl isomerase
CDR20291_1407	-0.547648	0.0743587	RNA polymerase sigma factor
CDR20291_1408	-0.30916	0.325077	conserved hypothetical protein
CDR20291_1409	-0.196181	0.496052	putative exported protein
CDR20291_1410	-0.216691	0.480061	putative dehydrogenase accessory protein
CDR20291_1411	-0.0779107	0.812607	conserved hypothetical protein
CDR20291_1412	-0.771678	0.355857	hypothetical protein
CDR20291_1413	-0.714737	0.301579	ketol-acid reductoisomerase
CDR20291_1414	-0.133628	0.854213	putative acetolactate synthase large subunit
CDR20291_1415	0.441632	0.233394	prophage lambdaba04, site-specific recombinase, phage integrase family
CDR20291_1416	-0.0467899	0.924909	putative uncharacterized protein
CDR20291_1417	0.0789155	0.871974	hipa-like
CDR20291_1418	-0.223446	0.747823	putative phage-related protein
CDR20291_1419	1.21875	0.0248298	putative uncharacterized protein
CDR20291_1420	0.769034	0.266877	putative uncharacterized protein
CDR20291_1421	1.05886	0.0572014	putative uncharacterized protein
CDR20291_1422	1.35828	0.0544203	hypothetical protein
CDR20291_1423	0.953417	0.0253968	putative uncharacterized protein
CDR20291_1424	1.05328	0.07192	dna-directed dna polymerase i
CDR20291_1425	0.95653	0.0944257	putative virulence-associated protein e
CDR20291_1426	0.902902	0.112205	phosphoribosylformimino-5-aminoimidazole carboxamide ribotide isomerase
CDR20291_1427	0.852593	0.136825	putative uncharacterized protein
CDR20291_1428	1.39969	0.049967	bro family, n-terminal
CDR20291_1429	0.875994	0.0745786	hypothetical protein
CDR20291_1430	0.751681	0.176839	hypothetical protein
CDR20291_1431	1.2914	0.0677137	putative phage DNA-binding protein
CDR20291_1432	1.39283	0.0835883	phage terminase large subunit
CDR20291_1433	1.20906	0.120244	phage portal protein
CDR20291_1434	1.1186	0.119507	phage protein
CDR20291_1435	1.19294	0.118824	scaffold protein
CDR20291_1436	1.20407	0.117096	putative phage major capsid protein
CDR20291_1437	1.36804	0.106236	hypothetical phage protein
CDR20291_1438	1.28101	0.102093	phage protein
CDR20291_1439	0.729924	0.211499	putative uncharacterized protein
CDR20291_1440	1.11111	0.141543	phage protein
CDR20291_1441	1.0209	0.20245	phage protein
CDR20291_1442	0.935438	0.256374	phage protein
CDR20291_1443	0.904859	0.197416	phage-related protein
CDR20291_1444	0.0399781	0.966596	phage protein
CDR20291_1445	0.530066	0.402476	hypothetical phage protein
CDR20291_1446	-0.00204712	0.998005	prophage antirepressor-related protein
CDR20291_1447	-0.0474869	0.893234	putative uncharacterized protein
CDR20291_1448	0.249671	0.491247	putative uncharacterized protein
CDR20291_1449	1.12361	0.185626	putative phage tail tape measure protein
CDR20291_1450	0.884867	0.230086	putative phage cell wall hydrolase
CDR20291_1451	1.09293	0.167004	putative phage cell wall hydrolase
CDR20291_1452	0.882719	0.238693	phage protein
CDR20291_1453	0.994917	0.272918	phage protein
CDR20291_1454	1.08778	0.185334	putative phage tail protein
CDR20291_1455	1.06095	0.191842	phage protein
CDR20291_1456	1.04097	0.193392	putative phage tail fiber protein
CDR20291_1457	1.28836	0.134878	hypotheticalphage protein
CDR20291_1458	0.952014	0.238038	hypothetical phage protein
CDR20291_1459	0.920646	0.301818	hypothetical phage protein
CDR20291_1460	1.00787	0.199798	putative uncharacterized protein
CDR20291_1461	1.09534	0.170386	holin
CDR20291_1462	0.378964	0.457291	putative uncharacterized protein
CDR20291_1463	1.15544	0.142119	n-acetylmuramoyl-l-alanine amidase (cell wall hydrolase) region relative to most database matches fragment
CDR20291_1464	0.593366	0.156835	cell surface protein (putative penicillin-binding protein) precursor
CDR20291_1465	-0.433495	0.59241	putative manganese-containing catalase
CDR20291_1466	-0.0125557	0.98754	conserved hypothetical protein
CDR20291_1467	-0.49402	0.0664677	MarR-family transcriptional regulator
CDR20291_1468	-0.0258046	0.911342	putative lysophospholipase (pseudogene);pseudo=true;
CDR20291_1469	-0.11511	0.859856	transposase-like protein b
CDR20291_1470	0.0341325	0.934032	putative transcriptional regulator
CDR20291_1471	0.0676648	0.80263	conserved hypothetical protein
CDR20291_1472	1.51425	0.297372	putative exported protein
CDR20291_1473	0.139656	0.634021	putative arylesterase
CDR20291_1474	0.179681	0.583916	putative phosphoglucomutase
CDR20291_1475	0.106855	0.89097	putative membrane-associated ribonuclease
CDR20291_1476	-0.475376	0.536886	putative two-component histidine kinase
CDR20291_1477	0.0863911	0.874924	homoserine dehydrogenase
CDR20291_1478	3.38906	0.000816116	hypothetical protein
CDR20291_1479	0.237307	0.579357	histidinol dehydrogenase
CDR20291_1480	-0.282079	0.596448	conserved hypothetical protein
CDR20291_1481	-0.412497	0.594188	conserved hypothetical protein
CDR20291_1482	0.0973163	0.867699	putative sugar metabolism repressor
CDR20291_1483	0.156298	0.790685	putative N-acetylglucosamine kinase
CDR20291_1484	0.067724	0.921066	hypothetical protein
CDR20291_1485	-0.0317606	0.95769	putative ribose ABC transporter, ATP-binding protein
CDR20291_1486	-0.109821	0.878368	putative ribose ABC transporter, permease protein
CDR20291_1487	0.98266	0.148501	putative ribose ABC transporter, substrate-binding lipoprotein
CDR20291_1488	-0.111331	0.872583	putative membrane protein
CDR20291_1489	0.386591	0.740595	potassium-transporting ATPase A chain
CDR20291_1490	0.26234	0.810277	potassium-transporting ATPase B chain
CDR20291_1491	0.0192702	0.981154	potassium-transporting ATPase C chain
CDR20291_1492	-0.0937899	0.845939	putative O-acetylserine sulfhydrylase
CDR20291_1493	0.0257336	0.959618	serine acetyltransferase
CDR20291_1494	0.0992563	0.75806	methionine aminopeptidase
CDR20291_1495	-0.189853	0.717336	hypothetical protein
CDR20291_1496	-0.0184307	0.979487	putative endonuclease
CDR20291_1497	-0.933357	0.0256433	putative phosphomethylpyrimidine kinase
CDR20291_1498	-0.205491	0.709898	4-methyl-5-beta-hydroxyethylthiazole kinase
CDR20291_1499	-0.295191	0.545372	thiamine-phosphate pyrophosphorylase
CDR20291_1500	-0.506349	0.151153	PTS system, IIb component
CDR20291_1501	-0.797264	NA	ABC transporter, permease protein
CDR20291_1502	-0.31506	0.719392	ABC transporter, ATP-binding protein
CDR20291_1503	-0.178058	0.745765	conserved hypothetical protein
CDR20291_1504	-0.420425	0.822768	GntR-family transcriptional regulator
CDR20291_1505	-0.129886	0.703766	ABC transporter, ATP-binding protein
CDR20291_1506	-0.188409	0.688497	putative ABC transporter, permease protein
CDR20291_1507	-0.305206	0.410972	putative exported protein
CDR20291_1508	-0.133199	0.782706	putative membrane protein
CDR20291_1509	0.137607	0.663146	putative exported protein
CDR20291_1510	0.537544	0.407622	putative amidohydrolase
CDR20291_1511	3.85797	0.000207838	hypothetical protein
CDR20291_1512	0.273972	0.552045	putative sodium extrusion ABC transporter, ATP-binding protein
CDR20291_1513	0.248006	0.466954	putative sodium extrusion ABC transporter, permease protein
CDR20291_1514	-2.79981	1.64671e-11	putative signaling protein
CDR20291_1515	0.124946	0.837845	GntR-family transcriptional regulator
CDR20291_1516	0.224023	0.696497	ABC transporter, ATP-binding protein
CDR20291_1517	0.167283	0.786688	putative ABC transporter, peremase protein
CDR20291_1518	0.0695682	0.825972	putative permease
CDR20291_1519	0.0876959	0.806049	putative mechanosensitive ion channel protein
CDR20291_1520	0.924231	0.17823	putative lipoprotein
CDR20291_1521	0.310485	0.331573	putative nitric oxide reductase flavoprotein
CDR20291_1522	0.128525	0.634327	two-component response regulator
CDR20291_1523	0.112871	0.659356	two-component sensor histidine kinase
CDR20291_1524	-0.330321	0.716846	putative D-alanine:D-alanine ligase (putative vancomycin/teicoplanin A-type resistance protein)
CDR20291_1525	-0.137845	0.807177	putative D-alanyl-D-alanine carboxypeptidase
CDR20291_1526	-0.338693	0.292178	serine/alanine racemase
CDR20291_1527	-0.362262	0.210534	putative membrane protein
CDR20291_1528	-0.386208	0.491728	putative membrane-associated metal-dependent hydrolase
CDR20291_1529	0.0452326	0.952147	putative superoxide dismutase [Mn]
CDR20291_1530	0.279183	0.442226	asparagine synthetase
CDR20291_1531	-0.00412375	0.991689	putative serine protease
CDR20291_1532	-0.0459651	0.930976	tellurium resistance protein
CDR20291_1533	0.0048941	0.991734	tellurium resistance protein
CDR20291_1534	-0.204338	0.690459	tellurium resistance protein
CDR20291_1535	0.0300198	0.935343	putative calcium-transporting ATPase
CDR20291_1536	-0.0389356	0.902493	conserved hypothetical protein
CDR20291_1537	-0.183479	0.554701	putative tellurite resistance protein
CDR20291_1538	-0.0957451	0.717816	conserved hypothetical protein
CDR20291_1539	0.0161399	0.957308	conserved hypothetical protein
CDR20291_1540	-0.107713	0.69382	conserved hypothetical protein
CDR20291_1541	-0.0995528	0.731389	conserved hypothetical protein
CDR20291_1542	-0.173733	0.510892	putative transcriptional regulator
CDR20291_1543	-0.0568624	0.903444	putative membrane protein
CDR20291_1544	-0.0637426	0.875339	putative dipeptidase
CDR20291_1545	1.29623	0.305014	putative iron compound ABC transporter, permease protein
CDR20291_1546	1.18044	0.387424	putative iron compound ABC transporter, permease protein
CDR20291_1547	0.841675	0.650019	putative iron compound ABC transporter, ATP-binding protein
CDR20291_1548	1.01995	0.359071	putative iron compound ABC transporter, substrate-binding protein
CDR20291_1549	-0.194383	0.722466	putative signaling protein
CDR20291_1550	-0.276727	0.455944	putative tellurium resistance protein
CDR20291_1551	-0.312984	0.605831	putative lipoprotein
CDR20291_1552	-0.295063	0.597506	putative lipoate-protein ligase
CDR20291_1553	-0.0769386	0.810271	putative Na+/H+ antiporter
CDR20291_1554	-1.02581	0.197842	putative membrane protein
CDR20291_1555	0.129272	0.689408	putative bi-functional glycine dehydrogenase/aminomethyl transferase protein
CDR20291_1556	0.0655915	0.86457	glycine cleavage system P protein
CDR20291_1557	-0.914717	0.137825	probable cation-transporting ATPase
CDR20291_1558	-0.260402	0.751361	conserved hypothetical protein
CDR20291_1559	-0.0805951	0.831834	conserved hypothetical protein
CDR20291_1560	0.0106796	0.983963	guanine deaminase
CDR20291_1561	-0.167002	0.635638	putative transcriptional regulator
CDR20291_1562	-0.504446	0.488207	cysteine synthase A
CDR20291_1563	-0.683884	0.451732	putative glycerophosphoryl diester phosphodiesterase
CDR20291_1564	-0.0680915	0.869259	probable sugar O-acetyltransferase
CDR20291_1565	-0.00580411	0.990231	putative membrane protein
CDR20291_1566	-0.397985	0.49902	ABC transporter, ATP-binding protein
CDR20291_1567	0.389905	0.58609	putative ABC transporter, permease protein
CDR20291_1568	0.130485	0.766391	two-component response regulator
CDR20291_1569	0.309128	0.624118	two-component sensor histidine kinase
CDR20291_1570	0.0253811	0.967137	putative membrane protein
CDR20291_1571	0.162561	0.789978	putative NADPH-dependent FMN reductase
CDR20291_1572	-0.142739	0.730035	putative transcriptional regulator
CDR20291_1573	0.084549	0.881775	pyrrolidone-carboxylate peptidase
CDR20291_1574	-0.0664216	0.935847	putative membrane protein
CDR20291_1575	-0.521237	0.617808	putative membrane protein
CDR20291_1576	-0.0677015	0.969755	hypothetical protein (pseudogene);pseudo=true;
CDR20291_1577	-0.225095	0.821085	putative flavodoxin
CDR20291_1578	-0.231346	0.821868	putative FMN-binding exported protein
CDR20291_1579	-0.246535	0.814199	TetR-family transcriptional regulator
CDR20291_1580	0.064878	0.88874	inosine-uridine preferring nucleoside hydrolase
CDR20291_1581	0.0662258	0.888801	putative membrane protein
CDR20291_1582	-0.0730933	0.897833	radical SAM-superfamily protein
CDR20291_1583	-0.665484	0.104013	conserved hypothetical protein
CDR20291_1584	-0.260946	0.394002	putative DNA-binding protein
CDR20291_1585	-0.102903	0.803247	putative lipoprotein
CDR20291_1586	-0.225554	0.561421	two-component response regulator
CDR20291_1587	-0.156209	0.711787	two-component sensor histidine kinase
CDR20291_1588	-0.140947	0.749868	thioredoxin
CDR20291_1589	0.0559569	0.895817	thioredoxin reductase
CDR20291_1590	-0.232214	0.423458	ArsR-family transcriptional regulator
CDR20291_1591	-0.208398	0.743023	putative dinitrogenase iron-molybdenum cofactor
CDR20291_1592	-0.080564	0.829813	hypothetical protein
CDR20291_1593	0.329358	0.304835	putative arsenical pump membrane protein
CDR20291_1594	0.00252494	0.996545	putative sodium:amino acid symporter
CDR20291_1595	0.367777	0.77224	riboflavin synthase beta chain (6,7-dimethyl-8-ribityllumazine synthase)
CDR20291_1596	0.462549	0.708542	riboflavin biosynthesis protein
CDR20291_1597	0.331171	0.778523	riboflavin synthase alpha chain
CDR20291_1598	0.198409	0.853368	riboflavin biosynthesis protein
CDR20291_1599	-0.18413	0.499008	ATP-dependent DNA helicase
CDR20291_1600	-0.439045	0.349161	thiamine biosynthesis protein
CDR20291_1601	-2.01064	0.133896	putative thiamine biosynthesis protein
CDR20291_1602	-0.227635	0.640021	putative thiamine biosynthesis protein
CDR20291_1603	-1.35734	0.0359621	thiazole biosynthesis protein
CDR20291_1604	-0.722142	0.277209	putative thiamine biosynthesis protein
CDR20291_1605	-0.389141	0.657056	putative thiamine biosynthesis protein
CDR20291_1606	-0.451333	0.653419	putative C4-dicarboxylate anaerobic carrier
CDR20291_1607	-0.596679	0.249524	conserved hypothetical protein
CDR20291_1608	-0.446186	0.430964	putative molybdopterin-guanine biosynthesis protein
CDR20291_1609	-0.385709	0.326925	hypothetical protein
CDR20291_1610	-0.478714	0.476139	conserved hypothetical protein
CDR20291_1611	-0.274813	0.473692	putative molybdenum cofactor biosynthesis protein
CDR20291_1612	-0.0467553	0.85837	molybdenum cofactor biosynthesis protein
CDR20291_1613	-0.305469	0.384297	molybdenum cofactor biosynthesis protein
CDR20291_1614	-0.0155465	0.972492	putative molybdenum cofactor sulfurase
CDR20291_1615	-1.15946	0.100898	probable permease
CDR20291_1616	-0.53005	0.354554	conserved hypothetical protein
CDR20291_1617	-0.22127	0.682011	putative hydantoinase
CDR20291_1618	-0.3379	0.365279	conserved hypothetical protein
CDR20291_1619	-0.0480296	0.92901	putative transcriptional regulator
CDR20291_1620	-0.0444993	0.890363	probable acyltransferase
CDR20291_1621	-0.250685	0.635237	hypothetical protein
CDR20291_1622	0.123895	0.729417	AraC-family transcriptional regulator
CDR20291_1623	0.471299	0.50585	conserved hypothetical protein
CDR20291_1624	-0.304269	0.629778	putative membrane protein
CDR20291_1625	-0.0641757	0.887862	conserved hypothetical protein
CDR20291_1626	0.130651	0.702265	putative sodium/phosphate cotransporter
CDR20291_1627	-0.0352495	0.955576	putative ATP-binding protein
CDR20291_1628	0.0497218	0.918081	putative acetyltransferase
CDR20291_1629	-0.0702927	0.89089	putative corrinoid protein
CDR20291_1630	-0.0214594	0.964233	putative methyltransferase
CDR20291_1631	0.0565638	0.876499	hypothetical protein
CDR20291_1632	-0.134109	0.767253	putative hydrolase
CDR20291_1633	-0.173101	0.516705	putative transcriptional regulator
CDR20291_1634	-0.00604563	0.990564	putative gluconate permease
CDR20291_1635	0.151499	0.672681	two-component sensor histidine kinase
CDR20291_1636	0.210581	0.622467	two-component response regulator
CDR20291_1637	0.193852	0.790124	sarcosine reductase complex component B alpha subunit
CDR20291_1638	0.0170068	0.984437	sarcosine reductase complex component b beta subunit
CDR20291_1639	-0.428597	0.59278	putative ferrous iron transport protein A
CDR20291_1640	0.76285	0.383874	sodium/glutamate symporter
CDR20291_1641	-0.00854033	0.985346	adenosine deaminase
CDR20291_1642	-0.0470156	0.888127	conserved hypothetical protein
CDR20291_1643	-0.365566	0.507638	putative 2-hydroxyacyl-CoA dehydratase
CDR20291_1644	-0.3789	0.495188	putative (R)-2-hydroxyglutaryl-CoA dehydratase alpha-subunit
CDR20291_1645	-0.0508631	0.895242	cell surface protein (putative cell surface-associated cysteine protease)
CDR20291_1646	0.0404642	0.970031	TetR-family transcriptional regulator
CDR20291_1647	0.239318	0.853338	ABC transporter, ATP-binding protein
CDR20291_1648	0.139793	0.914065	putative ABC transporter, permease protein
CDR20291_1649	0.22565	0.860025	putative ABC transporter, permease protein
CDR20291_1650	0.222363	0.851911	putative transcriptional regulator
CDR20291_1651	-0.0469011	0.965099	peptide deformylase 1
CDR20291_1652	0.106792	0.916846	conserved hypothetical protein
CDR20291_1653	0.0568269	0.955877	radical SAM-superfamily protein
CDR20291_1654	-0.10733	0.782825	conserved hypothetical protein
CDR20291_1655	0.00804294	0.99081	putative iron-sulfur protein
CDR20291_1656	-0.113252	0.870385	conserved hypothetical protein (pseudogene);pseudo=true;
CDR20291_1657	-0.0235963	0.950814	conserved hypothetical protein
CDR20291_1658	-0.0669049	0.89463	putative membrane protein
CDR20291_1659	-0.145988	0.75029	conserved hypothetical protein
CDR20291_1660	-0.139455	0.722187	Nudix-family hydrolase
CDR20291_1661	-0.102084	0.903535	putative lipoprotein
CDR20291_1662	0.162286	0.890425	glyceraldehyde-3-phosphate dehydrogenase 1
CDR20291_1663	0.123869	0.820909	putative membrane protein
CDR20291_1664	0.0225236	0.93801	conserved hypothetical protein
CDR20291_1665	0.066975	0.928275	methylated-DNA--protein-cysteine methyltransferase 2
CDR20291_1666	-0.562097	0.34238	conserved hypothetical protein
CDR20291_1667	-0.366528	0.308079	hypothetical protein
CDR20291_1668	-0.332271	0.629473	conserved hypothetical protein
CDR20291_1669	-1.0281	0.150083	amino acid ABC transporter, substrate-binding protein
CDR20291_1670	-0.545321	0.403239	amino acid ABC transporter, permease protein
CDR20291_1671	-0.723823	0.337905	amino acid ABC transporter, ATP-binding protein
CDR20291_1672	-0.295979	0.623472	putative arsenate reductase
CDR20291_1673	-0.24554	0.423105	conserved hypothetical protein
CDR20291_1674	-0.21863	0.566555	conserved hypothetical protein
CDR20291_1675	-0.0162347	0.962885	putative methylase
CDR20291_1676	-0.0804695	0.818245	putative lipoprotein
CDR20291_1677	-0.277405	0.353062	two-component response regulator
CDR20291_1678	-0.0959486	0.728007	two-component sensor histidine kinase
CDR20291_1679	-0.168704	0.633789	tRNA pseudouridine synthase 2
CDR20291_1680	-0.18866	0.713907	argininosuccinate synthase
CDR20291_1681	0.0887387	0.89522	hypothetical protein
CDR20291_1682	-0.0324545	0.9216	MerR-family transcriptional regulator
CDR20291_1683	0.318562	0.751435	putative membrane protein
CDR20291_1684	-0.0509617	0.949759	putative membrane protein
CDR20291_1685	0.0453884	0.914736	putative exonuclease
CDR20291_1686	-0.202649	0.477125	hypothetical protein
CDR20291_1687	0.036	0.940486	putative L-threonine dehydrogenase
CDR20291_1688	0.259842	0.737563	putative membrane protein
CDR20291_1689	-0.53978	0.413244	hypothetical protein
CDR20291_1690	-0.0192921	0.979597	conserved hypothetical protein
CDR20291_1691	-0.755325	0.373263	putative nitrite and sulfite reductase subunit
CDR20291_1692	-0.666468	0.448412	putative pyridine nucleotide-disulfide oxidoreductase
CDR20291_1693	-0.150269	0.641673	LysR-family transcriptional regulator
CDR20291_1694	-0.335864	0.3386	tellurium resistance protein
CDR20291_1695	0.0396832	0.937071	tellurium resistance protein
CDR20291_1696	0.113482	0.743893	conserved hypothetical membrane protein
CDR20291_1697	0.0712329	0.819372	putative hydrolase
CDR20291_1698	-0.265679	0.570919	cell surface protein
CDR20291_1699	-0.323856	0.188754	putative sucrose operon repressor (LacI-family transcriptional regulator)
CDR20291_1700	0.00446765	0.989945	putative sucrose-6-phosphate hydrolase
CDR20291_1701	-0.00132803	0.997087	putative fructokinase
CDR20291_1702	-0.309143	0.396107	putative NADPH-dependent FMN reductase
CDR20291_1703	-0.0947395	0.746559	putative pyridoxal-dependent decarboxylase
CDR20291_1704	0.0763853	0.777456	g196
CDR20291_1705	-0.225235	0.677299	putative regulatory protein
CDR20291_1706	-0.0119529	0.979257	putative two-component sensor histidine kinase
CDR20291_1707	0.335967	0.408304	putative two-component system response regulator
CDR20291_1708	-0.341815	0.247081	hypothetical protein
CDR20291_1709	0.0504051	0.88182	putative phosphoglycerate mutase
CDR20291_1710	0.00377518	0.990128	conserved hypothetical protein
CDR20291_1711	0.0863655	0.757984	cytidylate kinase
CDR20291_1712	-0.0130084	0.963887	putative acyltransferase
CDR20291_1713	0.0168204	0.947493	putative 4-hydroxy-3-methylbut-2-enyl diphosphate reductase
CDR20291_1714	-0.0815565	0.887103	putative membrane protein
CDR20291_1715	-0.193031	0.798113	adenine deaminase
CDR20291_1716	-0.139922	0.828375	putative thiol peroxidase (bacterioferritin comigratory protein)
CDR20291_1717	-0.200291	0.709779	conserved hypothetical protein
CDR20291_1718	0.305002	0.603999	putative cations-transporting ATPase
CDR20291_1719	-0.798908	0.458791	putative O-acetylhomoserine sulfhydrylase
CDR20291_1720	-0.785722	0.491243	homoserine O-succinyltransferase
CDR20291_1721	0.14336	0.79647	MarR-family transcriptional regulator
CDR20291_1722	-0.0141802	0.975136	cell division protein
CDR20291_1723	-0.237548	0.637707	two-component sensor histidine kinase
CDR20291_1724	-0.200027	0.734343	two-component response regulator
CDR20291_1725	-0.363534	0.570132	putative cation transport-related, membrane protein
CDR20291_1726	-0.769854	0.1163	hypothetical protein
CDR20291_1727	-0.35466	0.359382	putative chorismate biosynthesis-related protein
CDR20291_1728	-0.148933	0.630478	3-dehydroquinate synthase
CDR20291_1729	-0.187869	0.490092	3-phosphoshikimate 1-carboxyvinyltransferase
CDR20291_1730	-0.29648	0.279769	chorismate synthase (5-enolpyruvylshikimate-3-phosphate phospholyase)
CDR20291_1731	-0.259583	0.335492	P-protein
CDR20291_1732	-0.320947	0.289158	shikimate dehydrogenase
CDR20291_1733	-0.228234	0.529425	shikimate kinase
CDR20291_1734	-0.251848	0.486248	putative prephenate dehydrogenase
CDR20291_1735	-0.133953	0.601843	putative signaling protein
CDR20291_1736	-0.0271038	0.903125	putative signaling protein
CDR20291_1737	-0.28084	0.275128	putative membrane protein
CDR20291_1738	0.322508	0.707994	conserved hypothetical protein
CDR20291_1739	1.45918	0.0203559	NULL
CDR20291_1740	4.08897	9.56617e-05	putative rna methyltransferase;pseudo=true;
CDR20291_1741	4.02159	0.000133238	putative membrane protein precursor
CDR20291_1742	1.04222	0.431568	putative conjugative transposon protein
CDR20291_1743	0.517285	0.569393	putative conjugal transfer protein pseudogene
CDR20291_1744	0.0614054	0.87723	site-specific recombinase, resolvase family, putative
CDR20291_1745	-0.870888	0.545202	putative uncharacterized protein
CDR20291_1746	-0.204011	0.88797	putative uncharacterized protein
CDR20291_1747	-1.28905	0.0522072	putative conjugative transposon regulatory protein
CDR20291_1748	0.0401102	0.89822	two-component response regulator
CDR20291_1749	-0.0511003	0.899077	sensor protein
CDR20291_1750	0.161547	0.707388	putative lantibiotic abc transporter,atp-binding protein
CDR20291_1751	0.121664	0.758372	putative lantibiotic abc transporter, permease protein
CDR20291_1752	-0.0366708	0.914623	putative lantibiotic abc transporter, permease protein
CDR20291_1753	0.0814817	0.836789	putative uncharacterized protein
CDR20291_1754	-1.14823	0.658898	rna polymerase, sigma-24 subunit, ecf subfamily (ecf subfamily rna polymerase sigma-70 factor)
CDR20291_1755	0.435011	0.802368	sigma-24 (feci)
CDR20291_1756	0.557272	0.762779	rna polymerase, sigma-24 subunit, ecf subfamily
CDR20291_1757	-0.606611	0.706361	putative uncharacterized protein
CDR20291_1758	0.317177	0.724983	putative uncharacterized protein;pseudo=true;
CDR20291_1759	-0.00579584	0.99129	addiction module toxin, rele/stbe family
CDR20291_1760	0.087753	0.864286	addiction module antitoxin, relb/dinj family
CDR20291_1761	-3.40322	0.389419	putative uncharacterized protein
CDR20291_1762	0.574081	0.667654	phage protein
CDR20291_1763	-0.413841	0.703618	replicative dna helicase
CDR20291_1764	-0.44491	0.618102	putative uncharacterized protein
CDR20291_1765	-0.321495	0.611444	putative uncharacterized protein
CDR20291_1766	-0.30561	0.551213	transcription regulator (yobd protein)
CDR20291_1767	-0.300943	0.892116	putative uncharacterized protein
CDR20291_1768	0.159474	0.936032	putative uncharacterized protein
CDR20291_1769	-0.309394	0.768081	putative uncharacterized protein
CDR20291_1770	-0.291821	0.758951	putative uncharacterized protein
CDR20291_1771	0.000492093	0.998634	putative uncharacterized protein
CDR20291_1772	-0.162632	0.74366	putative uncharacterized protein
CDR20291_1773	-0.853313	0.394465	putative uncharacterized protein
CDR20291_1774	-0.231062	0.716393	putative uncharacterized protein
CDR20291_1775	-0.181721	0.788993	putative uncharacterized protein
CDR20291_1776	N/A	N/A	putative conjugal transfer protein (putative single-stranded dna binding protein)
CDR20291_1777	0.0499021	0.90829	putative uncharacterized protein
CDR20291_1778	0.0185538	0.965591	putative uncharacterized protein
CDR20291_1779	0.10971	0.702908	putative uncharacterized protein
CDR20291_1780	0.0152868	0.969549	putative uncharacterized protein
CDR20291_1781	0.246246	0.847897	putative uncharacterized protein
CDR20291_1782	0.505313	0.673294	putative uncharacterized protein
CDR20291_1783	-0.490566	0.412894	putative uncharacterized protein
CDR20291_1784	0.198779	0.779685	putative uncharacterized protein
CDR20291_1785	1.1063	0.639927	putative uncharacterized protein (fragment);pseudo=true;
CDR20291_1786	-0.779373	0.660281	putative uncharacterized protein
CDR20291_1787	-2.26456	0.572248	putative uncharacterized protein
CDR20291_1788	0.177415	0.481165	putative uncharacterized protein
CDR20291_1789	0.361019	0.178221	putative conjugative transposon membrane protein
CDR20291_1790	0.915449	0.329715	putative conjugal transfer protein
CDR20291_1791	0.929701	0.315902	conserved hypothetical protein
CDR20291_1792	0.0881626	NA	putative cell surface protein
CDR20291_1793	0.178792	0.867991	putative DNA topoisomerase
CDR20291_1794	-0.0923604	0.853122	putative uncharacterized protein
CDR20291_1795	-0.00828149	0.992232	putative helicase
CDR20291_1796	1.24439	0.461896	putative uncharacterized protein
CDR20291_1797	0.0303695	0.92941	putative conjugative transposon DNA recombination protein
CDR20291_1798	-0.0630541	0.816386	putative conjugative transposon conserved hypothetical protein
CDR20291_1799	-0.0759458	0.757908	putative uncharacterized protein
CDR20291_1800	-0.179906	0.594983	putative conjugative transposon mobilization protein
CDR20291_1801	-0.591686	0.326896	putative exported protein
CDR20291_1802	-0.179274	0.785052	putative iron-sulfur-binding membrane protein
CDR20291_1803	-0.26502	0.539082	ABC transporter, permease protein
CDR20291_1804	0.379385	0.456472	abc transporter, atp-binding protein
CDR20291_1805	0.809624	0.136328	ABC transporter, permease protein
CDR20291_1806	-0.232448	0.540236	two-component system, response regulator
CDR20291_1807	-0.0879263	0.731342	sensor protein
CDR20291_1808	-0.238483	0.657906	putative sigma factor
CDR20291_1809	0.0036723	0.988365	site-specific recombinase (fragment);pseudo=true;
CDR20291_1810	0.402469	0.460124	hypothetical protein
CDR20291_1811	3.32728	0.000427186	ABC transporter substrate-binding protein
CDR20291_1812	0.0369104	0.938223	conserved hypothetical protein
CDR20291_1813	-0.683593	0.370449	putative regulatory protein
CDR20291_1814	-0.277562	0.587223	putative plasmid-related protein
CDR20291_1815	-0.217287	0.471767	putative membrane protein
CDR20291_1816	-0.627217	0.301594	putative lipoprotein
CDR20291_1817	2.23395	0.00616957	hypothetical protein
CDR20291_1818	2.57969	0.00157721	putative phage-related cell wall hydrolase (endolysin)
CDR20291_1819	0.608637	0.456778	putative phage-related deoxycytidylate deaminase (putative late competence protein)
CDR20291_1820	0.772671	0.168928	hypothetical protein
CDR20291_1821	0.455801	0.266519	putative phage repressor
CDR20291_1822	0.509261	0.380571	putative transposase (fragment);pseudo=true;
CDR20291_1823	-0.383073	0.544605	putative lipoprotein signal peptidase
CDR20291_1824	3.65911	0.000648199	ABC transporter, permease protein
CDR20291_1825	4.17018	0.00014694	abc transporter atp-binding protein (pseudogene);pseudo=true;
CDR20291_1826	2.11069	0.00816729	site-specific recombinases
CDR20291_1827	2.62435	0.180658	hypothetical protein
CDR20291_1828	-0.21536	0.694193	putative ethanolamine/propanediol utilization propanol dehydrogenase
CDR20291_1829	-0.403076	0.397644	putative ethanolamine/propanediol utilization protein
CDR20291_1830	-0.32951	0.351199	putative ethanolamine/propanediol utilization protein
CDR20291_1831	0.134868	0.698671	two-component response regulator
CDR20291_1832	-0.0622725	0.844786	two-component sensor histidine kinase
CDR20291_1833	-1.29641	0.160822	putative ethanolamine/propanediol utilisation protein
CDR20291_1834	-1.2529	0.153358	putative ethanolamine/propanediol ammonia-lyase heavy chain
CDR20291_1835	-1.39216	0.111788	putative ethanolamine/propanediol ammonia-lyase light chain
CDR20291_1836	-1.43348	0.12195	putative ethanolamine/propanediol utilization protein
CDR20291_1837	-1.6427	0.0590676	putative ethanolamine/propanediol utilisation protein
CDR20291_1838	-1.39757	0.0954841	putative ethanolamine/propanediol utilisation aldehyde-alcohol dehydrogenase
CDR20291_1839	-1.63256	0.361212	putative ethanolamine/propanediol utilization protein
CDR20291_1840	-1.53928	0.0527882	putative ethanolamine/propanediol utilization cobalamin adenosyltransferase
CDR20291_1841	-1.60052	0.0719612	putative propanediol/ethanolamine utilization protein
CDR20291_1842	-1.14483	0.204817	putative ethanolamine utilization/propanediol conserved hypothetical protein
CDR20291_1843	-0.286701	0.793208	putative ethanolamine/propanediol utilization protein
CDR20291_1844	-2.25325	0.0351353	putative ethanolamine/propanediol utilization protein
CDR20291_1845	-1.27722	0.0644765	putative ethanolamine/propanediol transporter
CDR20291_1846	-0.950625	0.094781	putative ethanolamine/propanediol utilization protein
CDR20291_1847	-0.0673528	0.860474	possible transcriptional regulator
CDR20291_1848	0.740955	0.200066	putative peptidase
CDR20291_1849	0.628523	0.282643	putative aminobenzoyl-glutamate transport protein
CDR20291_1850	0.521329	0.351098	putative aminotransferase
CDR20291_1851	1.60063	0.0549072	putative membrane protein
CDR20291_1852	1.3638	0.0434956	putative membrane protein
CDR20291_1853	-0.293699	0.498197	putative exported protein
CDR20291_1854	-0.241551	0.3726	SOS regulatory protein
CDR20291_1855	-0.121506	0.736956	putative tyrosine recombinase
CDR20291_1856	-0.0869419	0.730984	putative membrane protein
CDR20291_1857	0.007203	0.977882	conserved hypothetical protein
CDR20291_1858	0.301048	0.391015	stage V sporulation protein S
CDR20291_1859	0.0560022	0.858943	acetyl-coenzyme A carboxylase carboxyl transferase subunit alpha
CDR20291_1860	0.0284616	0.912363	acetyl-coenzyme A carboxylase carboxyl transferase subunit beta
CDR20291_1861	0.0493092	0.842421	biotin carboxylase (acetyl-CoA carboxylase subunit A)
CDR20291_1862	0.195513	0.492881	biotin carboxyl carrier protein of acetyl-CoA carboxylase
CDR20291_1863	1.8192	0.072265	putative membrane protein
CDR20291_1864	1.29152	0.0663369	hypothetical protein
CDR20291_1865	-0.268074	0.397417	tRNA guanine-N(7)-methyltransferase
CDR20291_1866	-0.227228	0.6984	conserved hypothetical protein
CDR20291_1867	-0.388049	0.468574	putative uncharacterized protein
CDR20291_1868	0.194983	0.60158	putative glyoxalase
CDR20291_1869	0.111077	0.764292	AraC-family transcriptional regulator
CDR20291_1870	-0.212849	0.697193	ABC transporter, ATP-binding protein
CDR20291_1871	-0.180798	0.802789	putative ABC transporter, permease protein
CDR20291_1872	-0.0534061	0.846168	putative two-component sensor histidine kinase
CDR20291_1873	0.161004	0.775908	putative membrane protein
CDR20291_1874	1.4241	0.0430654	putative acetyltransferase
CDR20291_1875	0.0166286	0.954009	LysR-family transcriptional regulator
CDR20291_1876	-0.140595	0.825494	conserved hypothetical protein
CDR20291_1877	0.199305	0.5748	putative ABC transporter, permease protein
CDR20291_1878	-0.0246902	0.963307	ABC transporter, ATP-binding protein
CDR20291_1879	-0.152356	0.754958	two-component sensor histidine kinase
CDR20291_1880	-0.183984	0.732575	two-component response regulator
CDR20291_1881	-0.0664691	0.892023	putative reductive dehalogenase
CDR20291_1882	0.0297401	0.931304	two-component system response regulator
CDR20291_1883	-0.0140162	0.971519	two-component sensor histidine kinase
CDR20291_1884	0.211746	0.523256	ABC transporter, ATP-binding protein
CDR20291_1885	0.116392	0.883857	ABC transporter, permease protein
CDR20291_1886	-0.0248477	0.976499	conserved hypothetical protein
CDR20291_1887	0.0845625	0.919452	conserved hypothetical protein
CDR20291_1888	0.0998749	0.854978	putative membrane protein
CDR20291_1889	0.0594754	0.945937	putative acyl-CoA thioesterase
CDR20291_1890	1.6676	0.0403813	hypothetical protein
CDR20291_1891	0.0422084	0.884336	putative membrane protein
CDR20291_1892	-0.020986	0.954544	putative regulatory protein
CDR20291_1893	-0.176633	0.589329	putative cyclase
CDR20291_1894	-0.134315	0.775479	hypothetical protein
CDR20291_1895	0.152591	0.610426	putative peptidase
CDR20291_1896	0.0657509	0.841119	conserved hypothetical protein
CDR20291_1897	-0.13516	0.809266	HfQ protein
CDR20291_1898	-0.0178968	0.950285	tRNA delta(2)-isopentenylpyrophosphate transferase
CDR20291_1899	-0.0245895	0.932896	DNA mismatch repair protein
CDR20291_1900	0.0995108	0.742752	DNA mismatch repair protein
CDR20291_1901	-0.254153	0.49084	ABC transporter, ATP-binding protein
CDR20291_1902	-0.193682	0.614801	ABC transporter, substrate-binding protein
CDR20291_1903	-0.192366	0.587374	ABC transporter, permease protein
CDR20291_1904	-0.151493	0.693988	conserved hypothetical protein
CDR20291_1905	-0.382377	0.569246	putative transcriptional regulator
CDR20291_1906	-0.184736	0.752623	transposase-like protein b
CDR20291_1907	0.147364	0.723798	conserved hypothetical protein
CDR20291_1908	0.0959797	0.83259	NUDIX-family protein
CDR20291_1909	-0.354707	0.413944	putative membrane protein
CDR20291_1910	-0.132822	0.791048	putative radical sam protein
CDR20291_1911	0.188526	0.87688	cell surface protein
CDR20291_1912	0.223702	0.854083	putative tryptophan transport protein
CDR20291_1913	-0.390203	0.467918	putative membrane protein
CDR20291_1914	-0.0412504	0.930557	hypothetical protein
CDR20291_1915	-0.895627	0.465943	cold shock protein
CDR20291_1916	-0.441131	0.494633	putative lipoprotein
CDR20291_1917	-0.0253695	0.954607	hypothetical protein
CDR20291_1918	0.103044	0.884216	putative decarboxylase
CDR20291_1919	-0.0845369	0.800974	putative membrane protein
CDR20291_1920	-0.271482	0.641808	ArsR-family transcriptional regulator
CDR20291_1921	0.0929805	0.816231	putative membrane protein
CDR20291_1922	0.00775783	0.985739	AraC-family transcriptional regulator
CDR20291_1923	-0.0484756	0.929939	hth transcriptional regulator merr family
CDR20291_1924	0.132968	0.780017	putative uncharacterized protein
CDR20291_1925	1.68379	0.0300168	flavodoxin
CDR20291_1926	0.0449887	0.952218	major intracellular serine protease
CDR20291_1927	-0.0268511	0.939095	dihydroxy-acid dehydratase
CDR20291_1928	-0.649383	0.220303	putative membrane protein
CDR20291_1929	0.175502	0.710172	hypothetical protein
CDR20291_1930	-0.263701	0.569469	putative phage regulatory protein
CDR20291_1931	0.0248878	0.949093	AraC-family transcriptional regulator
CDR20291_1932	-0.0677202	0.927505	probable transporter
CDR20291_1933	-0.149927	0.892479	chaperone
CDR20291_1934	-0.0852953	0.93962	hypothetical protein
CDR20291_1935	-0.133562	0.898408	hypothetical protein
CDR20291_1936	0.161098	0.792402	GntR-family transcriptional regulator
CDR20291_1937	-0.168463	0.756673	ABC transporter, ATP-binding protein
CDR20291_1938	-0.169924	0.799367	putative ABC transporter, permease protein
CDR20291_1939	-0.0751492	0.884892	putative acetyltransferase
CDR20291_1940	0.0891061	0.795706	N-carbamoyl-L-amino acid hydrolase
CDR20291_1941	0.184019	0.533962	probable amino acid racemase
CDR20291_1942	-0.091684	0.76144	putative lipoprotein
CDR20291_1943	-0.880638	0.445073	ornithine carbamoyltransferase
CDR20291_1944	-0.771695	0.55169	succinylornithine transaminase
CDR20291_1945	-0.803007	0.599188	acetylglutamate kinase
CDR20291_1946	-0.996447	0.51154	arginine biosynthesis bifunctional protein ArgJ
CDR20291_1947	-0.990432	0.409365	N-acetyl-gamma-glutamyl-phosphate reductase
CDR20291_1948	-0.161193	0.849098	putative uncharacterized protein
CDR20291_1949	-0.107678	0.742686	putative uncharacterized protein
CDR20291_1950	-0.159981	0.617339	putative transcriptional regulator
CDR20291_1951	-0.0639663	0.905151	putative hydrolase
CDR20291_1952	-0.219111	0.362848	putative membrane protein
CDR20291_1953	-0.117136	0.736398	putative transcriptional regulator
CDR20291_1954	-0.483413	0.497854	hypothetical protein
CDR20291_1955	-0.123208	0.7113	RpiR-family transcriptional regulator
CDR20291_1956	-0.0940153	0.81377	conserved hypothetical protein
CDR20291_1957	-0.111423	0.797009	putative 23S RNA and tRNA pseudouridine synthase
CDR20291_1958	-0.308009	0.621007	putative membrane protein
CDR20291_1959	-0.575424	0.0939294	putative lipoprotein
CDR20291_1960	-0.277512	0.335658	diaminopimelate decarboxylase
CDR20291_1961	-0.423956	0.233078	aspartokinase
CDR20291_1962	1.21905	0.353415	hypothetical protein
CDR20291_1963	-0.0758601	0.866928	putative membrane protein
CDR20291_1964	-0.00760167	0.990166	conserved hypothetical protein
CDR20291_1965	-0.133012	0.7316	putative exported protein
CDR20291_1966	-0.0869872	0.826187	putative glutaminyl-tRNA synthetase
CDR20291_1967	-0.179209	0.616793	conserved hypothetical protein
CDR20291_1968	-0.15614	0.740441	conserved hypothetical protein
CDR20291_1969	-0.171641	0.73078	conserved hypothetical protein
CDR20291_1970	-0.0768104	0.864797	putative membrane protein
CDR20291_1971	0.185361	0.834351	hypothetical protein
CDR20291_1972	-0.39929	0.444989	putative regulatory protein
CDR20291_1973	-0.143296	0.70821	integrase
CDR20291_1974	-0.361345	0.272027	putative exported protein
CDR20291_1975	0.0529506	0.861228	ABC transporter, ATP-binding protein
CDR20291_1976	-0.344153	0.54245	putative molybdopterin biosynthesis protein
CDR20291_1977	-0.320695	0.604811	putative molybdopterin-guanine dinucleotide biosynthesis protein
CDR20291_1978	-0.382089	0.373754	conserved hypothetical protein
CDR20291_1979	-0.220133	0.55082	putative transposase
CDR20291_1980	0.009236	0.969994	xanthine dehydrogenase, molybdenum binding subunit
CDR20291_1981	-0.0507545	0.891716	putative FAD-binding subunit of xanthine dehydrogenase dehydrogenase
CDR20291_1982	0.21682	0.683114	xanthine permease
CDR20291_1983	-0.306952	0.651002	conserved hypothetical protein
CDR20291_1984	-0.120103	0.741955	dihydroorotate dehydrogenase, catalytic subunit
CDR20291_1985	-0.250298	0.493801	putative amidohydrolase
CDR20291_1986	-0.00763947	0.984294	xanthine dehydrogenase, molybdenum binding subunit
CDR20291_1987	-0.360786	0.634886	putative FAD-binding subunit of xanthine dehydrogenase
CDR20291_1988	-0.413059	0.549113	xanthine dehydrogenase iron-sulfur binding subunit
CDR20291_1989	0.0653493	0.859907	probable amidohydrolase
CDR20291_1990	0.148158	0.720454	D-hydantoinase
CDR20291_1991	-0.348951	0.449912	putative amidohydrolase
CDR20291_1992	-0.180991	0.623799	diaminopropionate ammonia-lyase
CDR20291_1993	0.0128066	0.980115	putative iron-sulfur flavoprotein
CDR20291_1994	0.0931186	0.729157	putative xanthine dehydrogenase
CDR20291_1995	-0.154606	0.61524	putative carbon monoxide dehydrogenase, iron-sulfur-binding subunit
CDR20291_1996	-0.143719	0.746832	probable amidohydrolase
CDR20291_1997	-0.860671	0.0785247	putative xanthine/uracile permease
CDR20291_1998	-0.392957	0.565349	putative xanthine/uracile permease
[truncated: 1,571 more rows]
